# Supplementary material for: Anti-CRISPR Anopheles mosquitoes inhibit gene drive spread under challenging behavioural conditions in large cages
Source: Nat Commun. 2024 Feb 1;15:952. doi: 10.1038/s41467-024-44907-x (PMC10830555; doi:10.1038/s41467-024-44907-x)
Supplement: Supplementary file 4 — Source Data [file 41467_2024_44907_MOESM4_ESM.zip]

Archive with 4 entries (4 files):
- D'Amato_SourceData.xlsx
- __MACOSX/._D'Amato_SourceData.xlsx
- agamP4_c119entire_sekt.fasta
- __MACOSX/._agamP4_c119entire_sekt.fasta
