# Supplementary material for: Anti-CRISPR Anopheles mosquitoes inhibit gene drive spread under challenging behavioural conditions in large cages
Source: Nat Commun. 2024 Feb 1;15:952. doi: 10.1038/s41467-024-44907-x (PMC10830555; doi:10.1038/s41467-024-44907-x)
Supplement: Supplementary file 4 — Source Data [file 41467_2024_44907_MOESM4_ESM.zip › D'Amato_SourceData.xlsx]

## Sheet: Fig.1B
FIG. 1B
Cross	replicate	egg number	hatched egg	not hatched egg	% hatching rate	AVG egg	AVG hatching rate
Wild-Type (G3)	I	10104	151	38	0.798942	7565.67	0.866001
Wild-Type (G3)	II	8402	181	13	0.93299
Wild-Type (G3)	III	4191	194	30	0.866071
Ag(Vasa:A4)+/+	I	582	103	8	0.927928
Ag(Vasa:A4)2+/+	I	8817	169	17	0.908602	8990	0.883779
Ag(Vasa:A4)2+/+	II	9457	193	32	0.857778
Ag(Vasa:A4)2+/+	III	8696	200	26	0.884956

## Sheet: Fig.1C
FIG.1C
Ag(Vasa:A4)2+/- males								Ag(Vasa:A4)2+/- females								Ag(QFS)1+/- males								Ag(QFS)1+/- females								Ag(Vasa:A4)2+/-; Ag(QFS)1+/- males												Ag(Vasa:A4)2+/-; Ag(QFS)1+/- females
Cup No	Egg Count	Larvae (total)	Hatching Rate	GFP+	RFP-/GFP-	total GFP+ %		Cup No	Egg Count	Larvae (total)	Hatching Rate%	GFP+	RFP-/GFP-	total GFP+ %		Cup No	Egg Count	Larvae (total)	Hatching Rate%	RFP+	RFP-	total RFP+ %		Cup No	Egg Count	Larvae (total)	Hatching Rate%	RFP+	RFP-	total RFP+ %		Cup No	Egg Count	Larvae (total)	Hatching Rate%	RFP+	GFP+	RFP+/GFP+	RFP-/GFP-	total	total GFP+ %	total RFP+ %		Cup No	Egg Count	Larvae (total)	Hatching Rate%	RFP+	GFP+
1	113	113	100	46	49	48.4211		1	166	139	83.7349	67	62	51.938		1	84	82	97.619	82	0	100		1	90	43	47.7778	25	5	83.3333		1	97	88	90.7216	22	21	6	0	49	55.102	57.1429		1	158	149	94.3038	20	23
2	119	79	66.3866	33	28	54.0984		2	94	74	78.7234	39	34	53.4247		2	151	145	96.0265	121	3	97.5806		2	143	122	85.3147	115	0	100		2	138	135	97.8261	25	22	1	1	49	46.9388	53.0612		2	88	78	88.6364	29	9
3	94	78	82.9787	32	39	45.0704		3	188	133	70.7447	79	42	65.2893		3	156	153	98.0769	145	0	100		3	119	57	47.8992	56	0	100		3	132	130	98.4848	21	24	3	1	49	55.102	48.9796		3	74	69	93.2432	19	31
4	140	125	89.2857	49	44	52.6882		4	117	104	88.8889	46	45	50.5495		4	181	181	100	167	3	98.2353		4	137	114	83.2117	102	0	100		4	108	104	96.2963	22	23	3	2	50	52	50		4	115	69	60	30	16
5	94	57	60.6383	19	20	48.7179		5	152	99	65.1316	38	38	50		5	151	149	98.6755	140	6	95.8904		5	31	10	32.2581	10	0	100		5	115	108	93.913	24	24	2	0	50	52	52		5	45	42	93.3333	25	13
6	202	201	99.505	90	108	45.4545		6	166	129	77.7108	67	62	51.938		6	107	104	97.1963	101	0	100		6	113	111	98.2301	57	47	54.8077		6	156	130	83.3333	27	23	0	0	50	46	54		6	61	4	6.55738	1	1
7	157	155	98.7261	72	64	52.9412		7	205	205	100	84	121	40.9756		7	119	105	88.2353	48	3	94.1176		7	106	68	64.1509	51	0	100		7	127	126	99.2126	21	26	2	0	49	57.1429	46.9388		7	159	128	80.5031	28	18
8	177	166	93.7853	65	90	41.9355		8	113	111	98.2301	55	55	50		8	169	166	98.2249	160	0	100		8	157	145	92.3567	88	0	100		8	145	126	86.8966	17	29	1	2	49	61.2245	36.7347		8	128	118	92.1875	17	24
9	170	163	95.8824	60	74	44.7761		9	147	145	98.6395	65	79	45.1389		9	152	146	96.0526	138	0	100		9	139	132	94.964	110	2	98.2143		9	150	148	98.6667	20	23	3	3	49	53.0612	46.9388		9	97	26	26.8041	14	8
10	189	184	97.3545	71	84	45.8065		10	134	130	97.0149	65	65	50		10	148	148	100	143	0	100		10	174	22	12.6437	21	0	100		10	57	46	80.7018	15	25	1	0	41	63.4146	39.0244		10	56	18	32.1429	2	6
11	158	148	93.6709	75	69	52.0833		11	129	120	93.0233	64	52	55.1724		11	119	119	100	114	2	98.2759		11	130	114	87.6923	72	0	100		11	110	101	91.8182	17	28	3	2	50	62	40		11	150	96	64	24	23
								12	145	142	97.931	75	67	52.8169		12	164	163	99.3902	158	0	100		12	136	125	91.9118	119	0	100		12	108	108	100	20	28	0	2	50	56	40		12	119	69	57.9832	22	15
								13	25	17	68	9	5	64.2857		13	109	109	100	104	0	100		13	106	102	96.2264	64	0	100		13	83	65	78.3133	22	23	5	0	50	56	54		13	111	104	93.6937	13	15
								14	135	120	88.8889	59	61	49.1667		14	136	136	100	123	7	94.6154		14	118	118	100	118	0	100		14	145	145	100	25	18	2	1	46	43.4783	58.6957		Cup No				RFP+	GFP+
																15	125	121	96.8	94	26	78.3333		15	136	121	88.9706	121	0	100		15	144	138	95.8333	26	24	1	0	51	49.0196	52.9412		1				4	2
	Data from Kyrou et al 2018 paper															16	94	90	95.7447	88	0	100		16	148	143	96.6216	114	0	100		16	109	96	88.0734	21	6	23	0	50	58	88		2				12	24
																17	168	155	92.2619	125	0	100		17	145	28	19.3103	27	0	100		17	64	63	98.4375	23	25	1	1	50	52	48		3				22	18
																18	133	129	96.9925	126	0	100		18	107	96	89.7196	91	0	100		18	82	65	79.2683	25	20	1	4	50	42	52		4				1	2
																19	136	132	97.0588	115	0	100		19	113	75	66.3717	70	0	100		19	119	80	67.2269	27	23	0	0	50	46	54		5				4	2
																20	128	128	100	123	1	99.1935		20	96	96	100	96	0	100		20	79	64	81.0127	27	16	7	0	50	46	68		6				6	7
																21	99	86	86.8687	84	0	100										21	152	134	88.1579	30	11	8	1	50	38	76		7				35	42
																22	128	124	96.875	119	1	99.1667										22	104	102	98.0769	21	28	0	1	50	56	42		8				24	35
																23	86	86	100	46	39	54.1176										23	133	128	96.2406	25	25	0	0	50	50	50		9				26	28
																24	148	142	95.9459	114	2	98.2759										24	147	125	85.034	17	25	7	1	50	64	48		10				28	28
																25	101	48	47.5248	20	0	100										25	133	133	100	30	29	0	0	59	49.1525	50.8475		11				29	43
																26	127	123	96.8504	105	0	100										26	102	63	61.7647	23	24	0	1	48	50	47.9167		12				22	18
																27	169	58	34.3195	15	0	100										27	66	64	96.9697	26	7	16	1	50	46	84		13				23	24
																28	175	173	98.8571	161	3	98.1707										28	74	73	98.6486	30	13	1	6	50	28	62		14				19	26
																29	154	151	98.0519	102	29	77.8626										29	185	147	79.4595	24	23	3	0	50	52	54		15				12	6
																30	179	172	96.0894	170	0	100										30	108	106	98.1481	24	20	3	2	49	46.9388	55.102
																31	142	137	96.4789	55	43	56.1224										31	111	103	92.7928	18	31	0	0	49	63.2653	36.7347
																32	94	92	97.8723	75	0	100										32	149	133	89.2617	22	23	4	1	50	54	52
																33	204	195	95.5882	184	0	100										33	102	98	96.0784	18	32	0	0	50	64	36
																34	77	72	93.5065	22	0	100										34	128	44	34.375	22	11	11	0	44	50	75
																35	178	176	98.8764	153	0	100										Cup No				RFP+	GFP+	RFP+/GFP+	RFP-/GFP-	total larvae	total GFP+ %	total RFP+ %
																36	138	137	99.2754	63	64	49.6063										1				76	64	2	12	154	42.8571	50.6494
																37	114	110	96.4912	100	1	99.0099										2				29	36	8	4	77	57.1429	48.0519
																38	159	154	96.8553	140	0	100										3				20	29	1	1	51	58.8235	41.1765
																39	183	180	98.3607	164	2	98.7952										4				61	54	5	4	124	47.5806	53.2258
																40	157	155	98.7261	154	0	100										5				63	83	4	3	153	56.8627	43.7908
																41	154	154	100	154	0	100										6				47	51	4	2	104	52.8846	49.0385
																42	198	186	93.9394	175	2	98.8701										7				55	39	3	3	100	42	58
																43	130	124	95.3846	168	0	100										8				25	42	6	9	82	58.5366	37.8049
																																9				27	31	0	0	58	53.4483	46.5517
																																10				41	33	1	0	75	45.3333	56
																																11				60	48	3	6	117	43.5897	53.8462
																																12				46	44	4	0	94	51.0638	53.1915
																																13				40	43	4	4	91	51.6484	48.3516
																																14				38	46	6	9	99	52.5253	44.4444
																																15				5	2	0	0	7	28.5714	71.4286
																																16				53	34	2	5	94	38.2979	58.5106
																																17				48	41	2	2	93	46.2366	53.7634
																																18				50	45	7	2	104	50	54.8077
																																19				42	40	1	2	85	48.2353	50.5882
																																20				19	23	0	2	44	52.2727	43.1818
																																21				55	40	3	2	100	43	58
																																22				41	47	8	9	105	52.381	46.6667
																																23				23	21	2	3	49	46.9388	51.0204
																																24				41	45	6	5	97	52.5773	48.4536
																																25				36	46	6	9	97	53.6082	43.299
[truncated: 5 more columns]

## Sheet: Fig. 2 Medium-sized AD release
FIG.2 MEDIUM-SIZED CAGE ANTI-DRIVE RELEASE
Gene Drive only population (medium-sized cage)																		Gene Drive + Anti-drive population (medium-sized cage)
				Larvae									Pupae							Larvae									Pupae
				RFP-/ GFP-		RFP(het+homo); GFP-		RFP+(het+hom); GFP+		RFP-; GFP+		RFPHomo	Release							RFP-/ GFP-		RFP(het+hom); GFP-		RFP(het+hom)/ GFP+		RFP-/GFP+		RFPHomo	Release
Days post release	Day	Nº of eggs	Hatching rate %	Male	Female	Male	Female	Male	Female	Male	Female	Male/ Intersex	RFP+ (het GD) males	Tot	tot GD	Tot WT		Nº of eggs	Hatching rate %	Male	Female	Male	Female	Male	Female	Male	Female	Male/ Intersex	RFP+ (het GD) males	GFP+ (hom AD) males	Tot	tot GD	Tot AD	Tot WT
0	-18	-	-	200	200									400	0	400		-	-	200	200										400	0	0	400
4	-14	-	-	75	75									150	0	150		-	-	75	75										150	0	0	150
11	-7	-	-	75	75									150	0	150		-	-	75	75										150	0	0	150
18	0	3911	89.2	75	75								111	261	111	150		4315	89.3	73	77								111		261	111	0	150
25	7	5801	91.7	81	69								111	261	111	150		6139	91.7	70	80								111		261	111	0	150
32	14	8676	90.2	59	50	21	20						111	261	152	109		5357	84.3	65	59	17	9						111		261	137	0	124
39	21	6751	83.7	62	50	18	20							150	38	112		3413	83.1	52	54	24	20							66	216	44	66	106
46	28	5864	85.8	50	39	33	27					1		150	61	89		6809	84	47	44	29	30							66	216	59	66	91
53	35	3070	76.2115	51	58	16	17					8		150	41	109		5243	82.7586	42	35	26	24	3	1	4	3	12		66	216	66	77	77
60	42	7859	86.6337	42	38	29	33					8		150	70	80		4726	81.4815	52	36	10	9	4	2	18	13	6		66	216	31	103	88
67	49	4343	76.7568	37	52	22	26					13		150	61	89		1270	85.1695	20	24	22	6	4	10	28	27	9		66	216	51	135	44
74	56	6044	88.0952	47	30	22	42					9		150	73	77		3724	91.2621	25	19	6	4	2	4	43	47	0		66	216	16	162	44
81	63	2092	91	42	30	20	21					37		150	78	72		2505	86.1	20	20	3	0	7	4	51	45	0		66	216	14	173	40
88	70	3838	74.1445	38	41	42	27					2		150	71	79		3787	87.7551	15	20	7	9	2	2	40	55	0		66	216	20	165	35
95	77	3715	77.2563	34	34	17	33					32		150	82	68		5472	89.7674	14	10	3	3	1	2	59	58	0		66	216	9	186	24
105	87	8611	86.4	33	30	36	43					8		150	87	63		8168	90	22	14	3	4	1	2	59	45	0		66	216	10	173	36
109	91	7559	85	24	30	46	38					12		150	96	54		11440	89.3	14	13	2	4	7	3	48	59	0		66	216	16	183	27
116	98	6123	80.3774	17	55	47	15					16		150	78	72		7765	85.6436	6	8	16	22	4	2	54	37	1		66	216	45	163	14
123	105	3093	84	20	32	32	46					20		150	98	52		6192	90	6	6	1	1	6	5	64	61	0		66	216	13	202	12
130	112	6413	76	20	16	49	22					43		150	114	36		15794	86.1	0	5	9	6	11	3	57	56	3		66	216	32	193	5
137	119	3399	76.875	26	10	48	25					41		150	114	36		8818	87.7551	8	12	1	0	4	3	79	43	0		66	216	8	195	20
144	126	2903	73.6842	9	18	58	25					40		150	123	27		5453	84.472	9	3	0	1	10	4	66	57	0		66	216	15	203	12
151	133	3739	78.5455	24	6	46	45					29		150	120	30		6951	89.9083	4	8	1	0	3	2	71	61	0		66	216	6	203	12
158	140	3676	58.6	7	11	53	59					20		150	132	18		5298	85.4	8	9	0	0	1	1	65	66	0		66	216	2	199	17
165	147	3776	83.3	8	12	56	41					33		150	130	20		8352	88.6	4	10	0	0	0	2	66	68	0		66	216	2	202	14
172	154	3737	75.2	7	6	41	29					67		150	137	13		5003	92.2	6	2	1	1	0	0	79	61	0		66	216	2	206	8
179	161	2498	66.6	2	1	43	57					47		150	147	3		3799	84.7	3	1	0	0	1	0	65	80	0		66	216	1	212	4
186	168	3345	71.9	0	0	52	48					50		150	150	0		5781	82	3	3	0	0	0	0	73	71	0		66	216	0	210	6
193	175	3800	76.9	0	0	20	19					111		150	150	0		5500	91.4	1	2	0	0	1	0	68	78	0		66	216	1	213	3
200	182	2359	55.2	0	0	13	7					130		150	150	0		6943	89.2	1	2	0	0	0	0	74	73	0		66	216	0	213	3
207	189	2143	58.7	0	0	14	2					95		111	111	0		10233	83.5	3	1	0	0	0	0	81	65	0		0*	150	0	146	4
214	196	1324	54.3	0	0	0	5					145		150	150	0		6915	94.3	0	0	0	0	0	0	65	85	0		0	150	0	150	0
221	203	156	50	0	0	0	0					38		38	38	0		2000	86.5	0	0	0	0	0	0	84	66	0		0	150	0	150	0
228	210	298	41.4	0	0	0	1					93		94	94	0		5526	82.1	0	0	0	0	0	0	87	63	0		0	150	0	150	0
235	217	134	-	0	1	0	0					66		67	66	1		5505	89.3	3	2	0	0	0	0	73	72	0		0	150	0	145	5
242	224	84	-	0	0	0	0					41		41	41	0		2451	85.7	0	0	0	0	0	0	75	75	0		0	150	0	150	0
249	231	120	-	0	0	9	13					18		40	40	0		3663	95	7	5	0	0	0	0	100	38	0		0	150	0	138	12
256	238	43	-	0	0	16	15					1		32	32	0		1901	90	1	1	0	0	0	0	73	75	0		0	150	0	148	2
263	245	563	95	0	0	9	1					140		150	150	0		2245	77.6	2	2	0	0	0	0	65	81	0		0	150	0	146	4
270	252	1399	89	0	0	0	0					150		150	150	0		4103	90	4	0	0	0	0	0	84	78	0		0	166	0	162	4
277	259	979	95.7672	0	0	0	0					150		150	150	0		10010	86.9388	7	9	0	0	0	0	74	60	0		0	150	0	134	16
284	266	112	-	0	0	0	0					42		42	42	0		1106	-	9	5	0	0	0	0	77	59	0		0	150	0	136	14
291	273	0	-	0	0	0	0					0		0	-	-		902	-	7	8	0	0	0	0	66	69	0			150	0	135	15

## Sheet: Fig. 3 Large-sized AD release
FIG. 3 LARGE-SIZED CAGE ANTI-DRIVE RELEASE
Gene Drive only population (large-sized cage)																				Gene Drive + Anti-drive population (large-sized cage)
				Larvae									Pupae							Larvae									Pupae
				RFP-/ GFP-		RFP(het+homo); GFP-		RFP+(het+hom); GFP+		RFP-; GFP+		RFPHomo	Release							RFP-/ GFP-		RFP(het+hom); GFP-		RFP(het+hom)/ GFP+		RFP-/GFP+		RFPHomo	Release
Days post release	Day	Nº of eggs	Hatching rate %	Male	Female	Male	Female	Male	Female	Male	Female	Male/ Intersex	RFP+ (het GD) males	Tot	tot GD	Tot WT		Nº of eggs	Hatching rate %	Male	Female	Male	Female	Male	Female	Male	Female	Male/ Intersex	RFP+ (het GD) males	GFP+ (hom AD) males	Tot	tot GD	Tot AD	Tot WT
76	-50	555	80.0813															50	-
80	-46	2925	92.4686															948	88.1988
84	-42	977	93.75															494	93.4783
87	-39	2818	98.0488															3188	93.8462
91	-35	3570	89.4737															1389	80.5556
94	-32	428	77.7778															92	-
98	-28	1703	93.9227															1338	95.7447
102	-24	1767	90.8602															1567	96.6667
105	-21	646	88.3721															985	91.25
108	-18	2837	94.5122															868	96.5517
112	-14	812	93.913															342	-
115	-11	249	-															2972	95
119	-7	1821	92.1348	300	300									600	0	600		2195	95.4315	300	300										300		0	600
122	-4	2178	94.5455	300	300									600	0	600		1564	95.9596	300	300										300		0	600
126	0	1228	96	300	300								228	828	228	600		1109	96	300	300								228	0	528	228	0	600
130	4	476	89.441	300	300								228	828	228	600		1129	96.4029	300	300								228	0	528	228	0	600
133	7	2294	94.1463	294	306								228	828	228	600		3695	92.2705	295	305								228	0	533	228	0	600
137	11	1088	91.7722	315	285								228	828	228	600		1477	82.9596	307	293								228	0	521	228	0	600
140	14	1102	95	206	188	91	115						228	828	434	394		881	94.0828	162	204	110	124						228	0	666	352	0	366
144	18	902	100	82	42	180	179						184	667	543	124		1018	94.2857	196	182	57	48						184	0	471	232	0	378
147	21	3071	92.9648	145	142	160	153							600	313	287		1731	82.7434	181	158	127	134							137	556	271	137	339
151	25	436	94.1176	248	286	30	36							600	66	534		1113	87.3239	220	207	95	78							137	517	215	137	427
154	28	2985	89	133	139	154	146					28		600	328	272		3151	89.9522	101	116	179	134					70		137	636	341	137	217
158	32	1258	95.3704	50	47	49	65					82		293	196	97		776	97.3684	179	151	112	97			25	29	1		137	552	289	191	330
161	35	1171	77.2093	41	43	161	159					196		600	516	84		597	66.6667	143	153	87	146	15	9	29	15	3		137	594	354	205	296
165	39	61	55.7	74	69	213	160					46		562	419	143		438	81.5126	80	83	152	163	-	-	55	67			137	657	422	259	163
168	42	969	77.8846	163	96	157	109					11		536	277	259		3722	84.375	8	5	94	64	-	-	37	27	43		137	407	308	201	13
172	46	3081	80.9	5	3	8	18							34	26	8		8079	82.7	52	43	25	21	15	13	36	33	10		137	333	265	234	95
175	49	2874	91.4	46	48	168	126					112		500	406	94		3012	87.8	101	95	89	62	43	50	65	57	38		137	636	452	352	196
179	53	615	93.3	28	15	221	192					144		600	557	43		2071	86.4	71	69	103	80	19	25	86	77	70		137	666	494	344	140
182	56	2216	88	84	70	164	187					95		600	446	154		4376	90.2	85	61	81	60	74	68	65	47	59		137	652	510	391	146
186	60	2039	79.5	3	3	182	167					63		418	412	6		1951	83	82	110	88	102	20	16	67	64	51		137	655	457	304	192
189	63	743	90	47	33	190	180					150		600	520	80		1166	86.6	93	84	83	91	31	38	86	80	14		137	644	477	372	177
193	67	301	56.3	43	42	121	120					274		600	515	85		330	85.9	45	33	85	64	16	15	147	125	70		137	692	574	440	78
196	70	1757	77.4892	0	0	68	37					306		411	411	0		4595	85.022	17	20	98	82	75	97	95	73	43		137	720	602	477	37
200	74	480	72.7	0	0	0	0					126		126	126	0		584	75.2	7	6	37	41	1	1	27	19	18		137	287	244	185	13
203	77	274	71	5	1	184	164					252		606	600	6		3399	89	54	50	81	73	61	57	113	80	31		137	683	552	448	104
207	81	0		0	0	49	27					196		272	272	0		1778	78.8104	25	28	17	48	26	29	77	67	19		137	448	403	336	53
210	84	241		0	0	10	8					114		132	132	0		2129	91.1392	18	26	52	55	130	103	94	77	45		137	719	641	541	44
214	88	0		0	0	0	0					0		0	0	0		205	96.9231	14	12	50	50	110	80	113	114	57		137	723	661	554	26
217	91	0		0	0	0	0					155		155	155	0		1900	92.1053	40	37	42	41	88	82	114	88	68		137	697	618	509	77
221	95	0		0	0	0	0					0		0	0	0		1139	80.1724	17	9	27	20	0	0	46	53	0		137	292	256	236	26
224	98	0		0	0	0	0					0		0	0	0		3512	75.5639	20	13	62	53	126	79	124	100	23		137	717	642	566	33
228	102																	517	77.907	7	6	38	43	88	79	124	77	26		137	618	574	505	13
231	105																	897	85.8639	28	27	39	26	92	48	145	152	43		137	709	643	574	55
235	109																	2393	83.5	32	34	1	2	26	24	97	24	3		137	348	313	308	66
238	112																	1325	78.3088	13	9	41	19	27	10	164	166	134		137	707	657	504	22
242	116																	771	85	1	2	71	57	102	95	94	110	68		137	736	663	538	3
245	119																	1861	94.7581	7	10	42	38	77	79	157	133	57		137	730	678	583	17
249	123																	3308	88.7574	40	40	12	5	93	120	163	104	0		137	674	622	617	80
252	126																	3296	84.466	7	14	35	38	86	81	157	144	38		137	730	681	605	21
256	130																	3028	85.5072	44	46	41	33	46	51	173	141	25		137	693	606	548	90
259	133																	5112	92.8	22	21	55	33	81	70	135	115	68		137	715	639	538	43
263	137																	1230	90	4	9	86	40	74	58	153	145	31		137	733	638	567	13
266	140																	6862	88.4	6	4	45	27	93	72	182	161	10		137	731	682	645	10
270	144																	9276	86.2661	54	56	39	34	18	23	184	191	1		137	683	588	553	110
273	147																	6201	95.2381	10	13	22	16	90	78	185	163	23		137	727	692	653	23
277	151																	279	-	14	17	25	28	104	122	128	148	14		137	723	681	639	31
280	154																	266	-	6	4	13	17	83	85	210	172	10		137	731	714	687	10
284	158																	1293	80.3	0	0	5	1	3	8	56	48	16		137	274	269	252	0
287	161																	1230	90.2174	0	0	10	8	73	69	44	51	0		137	392	382	374	0
291	165																	122	-	12	4	10	11	99	80	140	113	30		137	624	610	569	16
294	168																	52	30.7692	14	13	41	26	81	80	180	158	7		137	723	669	636	27
298	172																	681	70	2	0		1	5	1	30	23	1		137	198	198	196	2
301	175																	6713	85.3774	0	0	0	0	0	0	0	0	0			0	0	0	0
305	179																	1529	79.7297	0	1	5	2	30	26	122	136	0		137	459	453	451	1
308	182																	162	-	10	10	20	25	65	62	191	199	18		137	727	697	654	20
312	186																	989	88.6	3	12	24	23	83	71	167	196	21		137	734	698	654	15
315	189																	1054	80	5	6	6	7	5	5	39	33	1		137	239	227	219	11
319	193																	3096	92.6	16	17	8	7	62	64	189	199	0		137	683	658	651	33
322	196																	1272	82	0	1	27	1	60	45	239	223	4		137	737	709	704	1
326	200																	1883	91.3	7	10	23	34	65	56	194	198	13		137	730	697	650	17
329	203																	0	-	0	3	8	11	64	46	236	232	0		137	737	726	715	3
333	207																	2230	85.8	14	16	14	13	77	99	173	175	19		137	723	693	661	30
336	210																	1474	87.5486	10	10	9	10	32	35	243	204	0		137	680	661	651	20
340	214																	139	-	2	5	17	13	83	87	204	189	0		137	735	713	700	7
343	217																	0	-	0	1	9	8	31	25	29	24	0		137	264	254	246	1
347	221																	2919	90.5	0	0	0	0	0	0	0	0	0		0	0	0	0	0
350	224																	4712	89.3	6	1	9	5	34	36	261	248	0		137	731	721	716	7
354	228																	65	-	2	0	6	1	42	39	269	241	0		137	735	729	728	2
357	235																	51	-	0	0	0	0	6	5	16	11	0		137	175	175	175	0
361	239																	885	93.7	1	1	5	2	6	5	11	7	0		137	174	168	166	2
364	242																	220	-	6	8	9	4	14	9	173	206	0		137	560	543	539	14
368	245																	1782	86.3	5	1	0	0	39	58	35	28	0		137	298	297	297	6
371	248																	617	93.2432	0	0	5	5	29	22	124	141	0		137	463	458	453	0
375	251																	1287	95	1	0	3	7	18	10	201	212	0		137	588	585	578	1
378	254																	245	-	0	0	0	0	54	23	195	186	0		137	595	595	595	0
382	257																	2416	96.7	0	0	0	0	10	14	55	59	0		137	275	275	275	0
385	260																	2319	91.7874	11	8	11	0	29	25	241	265	0		137	716	697	697	19
389	263																	3520	89.3	2	1	2	3	23	32	277	260	0		137	735	732	729	3
392	266																	2340	96.7	0	0	0	0	28	34	261	277	0		137	737	737	737	0
396	269																	2441	87.3	2	3	0	0	45	55	244	251	0		137	735	732	732	5
399	272																	1417	85	0	0	0	0	11	24	287	278	0		137	737	737	737	0
403	275																	2869	92.5	3	0	5	8	59	92	221	210	2		137	734	729	719	3
406	278																	1334	89.6	11	7	1	0	50	55	242	232	2		0	589	581	579	18
410	281																	64	-	3	6	7	1	54	37	283	241	0		0	629	616	615	9
413	284																	0	-	0	0	0	0	0	0	24	15	0		0	39	39	39	0

## Sheet: Fig. 2 & 3 (modeling data)
FIG. 2
GENE DRIVE ONLY MEDIUM-SIZED CAGE
	EGGS
	Simulations
Days	0	1	2	3	4	5	6	7	8	9	10	11	12	13	14	15	16	17	18	19	20	21	22	23	24	25	26	27	28	29	30	31	32	33	34	35	36	37	38	39	40	41	42	43	44	45	46	47	48
0	15010	15777	15914	16353	14715	15729	15728	16261	14561	16526	16294	15263	16604	16118	16403	15782	15699	14889	13355	16762	15541	17034	15611	15599	16291	15717	15943	15529	15538	16381	16905	13562	15399	16394	14275	14960	15513	16866	16576	16124	15583	16490	16591	15067	15754	15392	15034	16342	16208
7	402	529	1645	0	0	0	0	639	910	0	0	0	0	2653	494	317	2141	0	0	546	0	643	0	0	0	0	1931	0	1071	0	163	0	166	616	1663	0	0	0	555	0	0	133	0	0	1384	1219	985	707	0
14	0	0	0	0	0	0	0	0	0	0	0	0	0	0	0	0	0	0	0	0	0	0	0	0	0	0	0	0	0	0	0	0	0	0	0	0	0	0	0	0	0	0	0	0	0	0	0	0	0
21	6516	5904	4443	5852	5795	6033	5292	4947	6437	4425	5505	7249	4643	5768	7045	6279	4475	6649	5444	6455	6117	5625	5439	5286	5859	6679	5575	5276	6907	5637	5394	3967	4792	5944	6301	5773	6515	5163	5833	7583	3695	5720	5354	6286	5558	5706	6387	5789	5618
28	5914	6273	5797	6404	6033	5921	6000	4776	5051	4910	5525	4557	5495	6571	5214	6019	4315	5128	5629	5576	7332	6372	6601	6049	6189	5472	3596	6390	3945	6316	6857	5691	6117	5969	6058	5181	7365	3946	6374	4384	7312	6551	6120	4566	6193	4340	6264	4891	5390
35	3944	4345	3984	4247	4344	3796	4901	4724	4708	3330	5198	3805	4325	4784	5423	4014	5204	4987	5522	3529	3250	4654	3966	2142	3861	4875	5204	3650	4523	4019	4889	3474	3441	3288	4890	3691	4838	3139	3208	4069	4645	3339	3682	4810	4945	3892	5185	5556	3975
42	1464	1695	2434	2470	2069	1944	2319	1605	2350	2607	2449	1836	2298	2368	1992	1930	1931	2689	2972	1819	1611	2932	2652	1826	1465	2070	2918	1615	1733	1721	2194	1064	1977	3636	2611	2123	2068	1802	2094	2080	1471	1954	3032	1713	2356	2533	2825	2701	2138
49	1886	2151	2285	2822	1354	2284	2394	1285	2805	3294	1795	1587	1896	1683	1737	2836	1550	2805	3442	1798	2886	1712	2381	1973	2561	2295	1589	2581	2443	2788	1735	2155	2131	1742	2109	1364	2605	2018	2184	2898	1996	1622	2706	2329	2905	2381	2652	2803	1924
56	535	2295	907	1413	1124	1409	1432	1079	1336	1274	1689	1691	1881	2208	1864	1383	1265	1464	1521	1764	2476	2186	1824	1340	1042	1664	1719	1672	2012	2522	1489	1156	2014	2521	2419	1113	1420	1830	2288	1846	1757	2211	1593	2444	2162	2156	1531	2203	1439
63	1175	928	806	1489	1791	632	1765	967	1552	1416	1144	316	1666	815	305	1102	1771	1008	1072	1830	1286	891	1361	1260	2086	1070	613	1374	873	1385	801	674	1856	909	1704	492	1573	1654	783	1511	2186	862	1429	1150	1384	1786	1912	1411	1005
70	1041	1058	1001	852	874	727	1313	758	1178	624	620	412	1238	1127	731	1346	1157	1326	893	735	1138	724	1211	1139	737	714	1189	705	1086	1473	920	587	1180	650	680	1013	1171	1787	1036	1359	878	802	911	597	918	1501	1368	821	723
77	501	1699	927	759	1330	554	1753	611	1219	504	972	968	657	1332	615	761	193	1408	629	944	2235	796	1030	968	978	779	1192	503	1054	1262	1096	175	624	1378	716	545	725	573	1178	1159	531	649	895	1938	888	802	1465	1311	1201
84	485	767	1944	878	335	440	1089	75	559	435	1139	90	792	816	655	1264	703	630	394	1769	985	406	489	770	417	725	879	436	685	1146	628	229	486	886	1279	885	658	745	1245	902	508	511	563	2000	718	529	788	831	500
91	306	896	821	339	1685	668	1368	280	675	471	720	743	699	841	1063	816	260	653	588	1315	1079	424	484	491	1065	103	815	617	774	865	285	596	338	395	894	572	1341	560	870	791	756	195	986	952	778	1048	1204	485	969
98	183	225	311	466	906	586	707	0	778	217	338	724	716	471	741	225	495	903	401	1478	981	333	762	1000	1371	0	556	164	276	540	566	92	583	908	445	408	1407	277	1382	985	913	184	677	2920	666	558	1338	1153	862
105	439	338	872	0	923	821	907	0	781	117	937	518	884	569	340	1209	210	983	635	2084	915	294	752	1005	1416	812	515	186	489	755	219	168	202	887	1153	205	491	326	1900	1182	309	852	667	1597	727	653	1240	1098	424
112	2106	1175	1269	305	847	864	471	0	656	88	1193	1357	1218	571	1283	1015	289	457	2412	1713	651	0	614	1480	440	267	535	90	190	467	97	0	88	453	1020	381	1560	362	687	1075	663	913	1195	1740	541	332	1312	969	524
119	1627	617	1243	926	1560	480	81	0	594	0	335	2000	892	99	1061	506	280	723	740	806	737	149	512	773	700	404	0	0	0	1218	277	0	0	584	610	782	1300	374	1484	862	506	345	1093	1993	477	308	587	944	357
126	527	502	401	467	1251	0	591	0	257	0	1461	2286	675	618	1067	809	0	200	542	1877	720	185	338	820	375	105	186	0	76	174	358	0	0	178	564	118	1299	0	1075	830	192	308	1390	1703	467	172	784	596	156
133	1410	696	735	0	979	417	0	0	1024	0	1095	1603	1071	401	99	992	0	395	389	2271	189	169	693	502	646	0	393	0	39	173	0	0	0	321	1271	0	952	268	1628	268	113	0	1865	1410	86	734	909	812	624
140	2385	1088	701	594	1077	784	0		0	0	1091	1436	363	477	186	701	1187	1013	1449	1266	211	0	190	1041	267	0	0	0	107	356	0	0	0	331	916	213	1318	0	720	210	91	405	1833	1133	96	74	605	496	409
147	1833	486	572	463	1110	679	0		64	0	409	1595	414	102	293	661	187	744	1223	1910	289	49	131	940	246	87	0	0	0	460	0		0	291	255	194	540	0	1322	96	0	433	1838	816	262	84	972	564	332
154	1686	273	239	149	1291	162	0		0	0	1135	1583	0	93	512	749	0	1161	988	1457	545	1361	206	326	175	0	0	0	0	358	0			0	464	0	433	0	575	0	0	250	1012	785	238	958	816	1061	437
161	1449	299	0	1069	700	73	0		0		1004	1429	0	0	113	927	0	705	589	1813	501	0	275	567	97	0	0		0	429	0			0	367	549	940	0	536	92	0	0	1276	1176	0	669	700	738	597
168	697	375	0	2668	1168	167	0		0		526	891	155	0	0	784	72	1691	2135	1310	0	0	258	427	0	0	0		0	0	0			64	418	0	329	0	316	0	0	474	1101	485	0	314	1005	793	294
175	1227	298	0	1852	355	0			0		842	501	185	0	0	348	0	435	1031	2176	0	0	0	342	0	0	0		0	75				262	387	0	552	0	418	0	0	163	917	1003	0	545	1747	348	497
182	847	0	0	340	843	0			0		1224	385	0	0	0	93	0	151	314	1344	0	64	0	0	0	0				101				0	0	0	222		317	0	0	0	1206	1233	0	406	1319	0	210
189	551	0	0	743	683	0			0		1100	338	0	0	0	323	0	893	1848	2351	0	0	0	0	0	0				101				0	446	0	95		510	0		81	1180	665	0	104	529	101	270
196	1383	81	0	1444	788	0					458	752	0	0	0	0	0	1223	937	1017	0	0	0	0	0					0				0	1008	0	58		650	0		96	760	719	0	27	2036	83	0
203	1966	0		1288	109	0					889	949	0		0	0	0	841	1160	1191	0	0	0	0						0				0	1314	0	402		76			0	982	236		150	1175	0	0
210	1000	0		453	0	0					190	371	0			0		175	1268	636		0		0						0				0	86		624		0			93	753	0		392	261	0	473
217	1117	0		578	132						1062	69	0			0		101	583	567				0						0				0	302		0		0			0	1279	0		109	532	0	100
224	1664	0		328	72						445	192				0		160	1018	675										0					313		420		0			0	613	105		0	1503	0	0
231	1294	0		775	57						799	307				0		70	350	272															1287		113		0			0	75	0		0	640	0	293
238	1014			216	0						1475	83						88	777	632															983		139		0			0	718	0		0	275	0	0
245	493			343	0						674	86						0	0	0															788		0					0	568	0		0	0		0
252	1061			0	0						497	96						0	183	0															2403		0						173	0		0	0		123
259	966			0	0						375	0						0	417	68															1768		0						212	0			0		0
266	283			0	0						400	0						0	403	115															1332		0						75	0			0		0
273	524			0							96	0						0	269	0															1413		0						219				0		70
280	712			0							0	0							0	0															1846		0						193				0		0
287	375			0							406	0							127	0															1825								0						0
294	114										148	0							0	0															1387								0						0
301	222										0								0	0															2557								0						0
308	67										0								0	0															2441								0						0
315	125										0								0																2051								0						0
322	0										0								0																2377								0
329	0										0								0																3215
336	0										0																								2192
343	0																																		2361
350	0																																		2351
357																																			2201
364																																			2559
371																																			2218
378																																			2445
385																																			3062
392																																			2632
399																																			2766
406																																			3280
413																																			2318
420																																			1962
427																																			2323
434																																			2403
441																																			2478
448																																			1819
455																																			3131
462																																			2915
469																																			2239
476																																			2284
483																																			2523
490																																			1706
497																																			2451
[truncated: 654 more columns]

## Sheet: Larvae & Pupae (Suppl.Tab 2,3)
SUPPLEMENTARY TABLES 2 AND 3
Larval mortality								Pupal mortality
Cross (120 ♂ x 150 ♀)	Replicate Tray	Dead Larvae	Total Larvae	Mortality rate	Survival rate	Average Survival rate	Relative Survival	dead pupae	total pupae	Mortality rate	Survival rate	Average Survival rate	Relative Survival
(Control) G3 ♀ × G3 ♂	A	4	200	0.02	0.98	0.894583		11	185	0.0594595	0.940541	0.920984
	B	6	200	0.03	0.97			6	188	0.0319149	0.968085
	C	0	200	0	1			14	186	0.0752688	0.924731
	D	25	200	0.125	0.875			5	170	0.0294118	0.970588
	E	22	200	0.11	0.89			17	161	0.10559	0.89441
	F	32	200	0.16	0.84			10	158	0.0632911	0.936709
	G	37	200	0.185	0.815			7	156	0.0448718	0.955128
	H	44	200	0.22	0.78			22	134	0.164179	0.835821
	I	46	200	0.23	0.77			18	136	0.132353	0.867647
	L	13	200	0.065	0.935			12	175	0.0685714	0.931429
	M	9	200	0.045	0.955			17	174	0.0977011	0.902299
	N	15	200	0.075	0.925			13	172	0.0755814	0.924419
Ag(Vasa:A4)2+/- ♂ × G3 ♀	A1	8	200	0.04	0.96	0.798	0.892035	4	188	0.0212766	0.978723	0.926483	1.00597
	B1	99	200	0.495	0.505			1	100	0.01	0.99
	C1	12	200	0.06	0.94			8	180	0.0444444	0.955556
	D1	46	200	0.23	0.77			8	146	0.0547945	0.945205
	E1	32	200	0.16	0.84			14	154	0.0909091	0.909091
	F1	18	200	0.09	0.91			15	153	0.0980392	0.901961
	G1	112	200	0.56	0.44			4	85	0.0470588	0.952941
	H1	27	200	0.135	0.865			12	161	0.0745342	0.925466
	I1	92	200	0.46	0.54			6	102	0.0588235	0.941176
	L1	18	200	0.09	0.91			13	169	0.0769231	0.923077
	M1	25	200	0.125	0.875			26	149	0.174497	0.825503
	N1	35	200	0.175	0.825			17	148	0.114865	0.885135
	O1	0	200	0	1			10	190	0.0526316	0.947368
	P1	66	200	0.33	0.67			7	127	0.0551181	0.944882
	Q1	16	200	0.08	0.92			21	163	0.128834	0.871166
Ag(Vasa:A4)2+/+ ♂ × Ag(Vasa:A4)2+/+ ♀	A2	18	200	0.09	0.91	0.815357	0.911438	23	159	0.144654	0.855346	0.930945	1.01082
	B2	12	200	0.06	0.94			13	175	0.0742857	0.925714
	C2	17	200	0.085	0.915			3	180	0.0166667	0.983333
	D2	28	200	0.14	0.86			13	159	0.081761	0.918239
	E2	25	200	0.125	0.875			14	161	0.0869565	0.913043
	F2	38	200	0.19	0.81			11	151	0.0728477	0.927152
	G2	147	200	0.735	0.265			1	52	0.0192308	0.980769
	H2	98	200	0.49	0.51			7	95	0.0736842	0.926316
	I2	25	200	0.125	0.875			5	170	0.0294118	0.970588
	L2	31	200	0.155	0.845			13	156	0.0833333	0.916667
	M2	15	200	0.075	0.925			26	159	0.163522	0.836478
	N2	13	200	0.065	0.935			9	178	0.0505618	0.949438
	O2	37	200	0.185	0.815			4	159	0.0251572	0.974843
	P2	13	200	0.065	0.935			8	179	0.0446927	0.955307
Statistical Values and Plotting (Larval Mortality)
Cross	Mean	Standard Deviation	Standard Error of the Mean
(Control) G3 ♀ × G3 ♂	0.105417	0.0790126	0.045618
Ag(Vasa:A4)2+/- ♂ × G3 ♀	0.202	0.176845	0.102102
Ag(Vasa:A4)2+/+ ♂ × Ag(Vasa:A4)2+/+ ♀	0.184643	0.192398	0.111081
Statistical Values and Plotting (Pupal Mortality)
Cross	Mean	Standard Deviation	Standard Error of the Mean
(Control) G3 ♀ × G3 ♂	0.0790162	0.0401842	0.0232004
Ag(Vasa:A4)2+/- ♂ × G3 ♀	0.0735166	0.0427057	0.0246561
Ag(Vasa:A4)2+/+ ♂ × Ag(Vasa:A4)2+/+ ♀	0.0690547	0.0438961	0.0253434

## Sheet: Mating prob. (Suppl.Tab 4)
SUPPLEMENTARY TABLE 4
Cross	Mated females	Not mated females	Total female tested	Females mated rate	Average mated	Relative mated
(Control) G3 ♀ × G3 ♂	52	29	81	0.641975	0.588274	1
	48	38	86	0.55814
	48	37	85	0.564706
Ag(Vasa:A4)2+/- ♂ × G3 ♀	41	39	80	0.5125	0.519853	0.883692
	39	46	85	0.458824
	50	35	85	0.588235
Ag(Vasa:A4)2+/+ ♂ × G3 ♀	43	54	97	0.443299	0.411819	0.700046
	27	54	81	0.333333
	39	46	85	0.458824
Values assumed: numbers of tested individuals were not recorded for replicate III (only the % mating was recorded). the average of total tested individuals from the other two replicates (I and II) was calculated (average=85) and assumed to be equal to the total number of individuals tested in replicate III

## Sheet: Amplicon seq (Suppl.Tab 5,6)
SUPPLEMENTARY TABLES 5 AND 6
Large-sized 'gene drive only' population (amplicon sequencing)
4A2 (day 4 sample 2)								21A1 (day 21 sample 1)								21A2 (day 21 sample 2)								49A1 (day 49 sample 1)								49A2 (day 49 sample 2)								84A1 (day 84 sample 1)								84A2 (day 84 sample 2)
Aligned_Sequence	Reference_Sequence	Unedited	n_deleted	n_inserted	n_mutated	#Reads	%Reads	Aligned_Sequence	Reference_Sequence	Unedited	n_deleted	n_inserted	n_mutated	#Reads	%Reads	Aligned_Sequence	Reference_Sequence	Unedited	n_deleted	n_inserted	n_mutated	#Reads	%Reads	Aligned_Sequence	Reference_Sequence	Unedited	n_deleted	n_inserted	n_mutated	#Reads	%Reads	Aligned_Sequence	Reference_Sequence	Unedited	n_deleted	n_inserted	n_mutated	#Reads	%Reads	Aligned_Sequence	Reference_Sequence	Unedited	n_deleted	n_inserted	n_mutated	#Reads	%Reads	Aligned_Sequence	Reference_Sequence
TCCATTCATTTATGTTTAACACAGGTCAAGCGGTGGTCAACGAATACTCACGATTGCATA	TCCATTCATTTATGTTTAACACAGGTCAAGCGGTGGTCAACGAATACTCACGATTGCATA	True	0	0	0	56897	9683606780583900	TCCATTCATTTATGTTTAACACAGGTCAAGCGGTGGTCAACGAATACTCACGATTGCATA	TCCATTCATTTATGTTTAACACAGGTCAAGCGGTGGTCAACGAATACTCACGATTGCATA	True	0	0	0	55415	9713409290096320	TCCATTCATTTATGTTTAACACAGGTCAAGCGGTGGTCAACGAATACTCACGATTGCATA	TCCATTCATTTATGTTTAACACAGGTCAAGCGGTGGTCAACGAATACTCACGATTGCATA	True	0	0	0	56265	9695679895228340	TCCATTCATTTATGTTTAACACAGGTCAAGCGGTGGTCAACGAATACTCACGATTGCATA	TCCATTCATTTATGTTTAACACAGGTCAAGCGGTGGTCAACGAATACTCACGATTGCATA	True	0	0	0	49160	9750872738813210	TCCATTCATTTATGTTTAACACAGGTCAAGCGGTGGTCAACGAATACTCACGATTGCATA	TCCATTCATTTATGTTTAACACAGGTCAAGCGGTGGTCAACGAATACTCACGATTGCATA	True	0	0	0	54179	9751264376091430	TCCATTCATTTATGTTTAACACAGGTCAAGCGGTGGTCAACGAATACTCACGATTGCATA	TCCATTCATTTATGTTTAACACAGGTCAAGCGGTGGTCAACGAATACTCACGATTGCATA	True	0	0	0	61864	9627139744786220	TCCATTCATTTATGTTTAACACAGGTCAAGCGGTGGTCAACGAATACTCACGATTGCATA	TCCATTCATTTATGTTTAACACAGGTCAAGCGGTGGTCAACGAATACTCACGATTGCATA
TCCATTCATTTATGTTTAACACAGGTCAAGTGGTGGTCAACGAATACTCACGATTGCATA	TCCATTCATTTATGTTTAACACAGGTCAAGCGGTGGTCAACGAATACTCACGATTGCATA	False	0	0	1	116	0.1974266457893662	TCCATTCATTTATGTTTAACACAGGTCAAGCGGTGGTCAACGAATACTCACGATTACATA	TCCATTCATTTATGTTTAACACAGGTCAAGCGGTGGTCAACGAATACTCACGATTGCATA	True	0	0	0	93	0.16301489921121826	TCCATTCATTTATGTTTAACACAGGTCAAGTGGTGGTCAACGAATACTCACGATTGCATA	TCCATTCATTTATGTTTAACACAGGTCAAGCGGTGGTCAACGAATACTCACGATTGCATA	False	0	0	1	85	0.14647343661146614	TCCATTCATTTATGTTTAACACAGGTCAAGCGGTGGTCAACGAATACTCACGATTACATA	TCCATTCATTTATGTTTAACACAGGTCAAGCGGTGGTCAACGAATACTCACGATTGCATA	True	0	0	0	60	0.1190098381466201	TCCATTCATTTATGTTTAACACAGGTCAAGTGGTGGTCAACGAATACTCACGATTGCATA	TCCATTCATTTATGTTTAACACAGGTCAAGCGGTGGTCAACGAATACTCACGATTGCATA	False	0	0	1	72	0.12958730044455644	TCCATTCATTTATGTTTAACACAGGTCAAGCGGTGGTCAACGAATACTCACGATTACATA	TCCATTCATTTATGTTTAACACAGGTCAAGCGGTGGTCAACGAATACTCACGATTGCATA	True	0	0	0	180	0.2801120448179274	TCCATTCATTTATGTTTAACACAGGTCAAGTGGTGGTCAACGAATACTCACGATTGCATA	TCCATTCATTTATGTTTAACACAGGTCAAGCGGTGGTCAACGAATACTCACGATTGCATA
TCCATTCATTTATGTTTAACACAGGTCAAGCGGTGGTCAACGAATACTCACGATTACATA	TCCATTCATTTATGTTTAACACAGGTCAAGCGGTGGTCAACGAATACTCACGATTGCATA	True	0	0	0	83	0.14126216896997754	TCCATTCATTTATGTTTAACACAGGTCAAGTGGTGGTCAACGAATACTCACGATTGCATA	TCCATTCATTTATGTTTAACACAGGTCAAGCGGTGGTCAACGAATACTCACGATTGCATA	False	0	0	1	69	0.12094653812445225	TCCATTCATTTATGTTTAACACAGGTCAAGCGGTGGTCAACGAATACTCACGATTACATA	TCCATTCATTTATGTTTAACACAGGTCAAGCGGTGGTCAACGAATACTCACGATTGCATA	True	0	0	0	84	0.14475021971015484	TCCATTCATTTATGTTTAACACAGGTCAAGTGGTGGTCAACGAATACTCACGATTGCATA	TCCATTCATTTATGTTTAACACAGGTCAAGCGGTGGTCAACGAATACTCACGATTGCATA	False	0	0	1	54	0.1071088543319581	TCCATTCATTTATGTTTAACACAGGTCAAGCGGTGGTCAACGAATACTCACGATTACATA	TCCATTCATTTATGTTTAACACAGGTCAAGCGGTGGTCAACGAATACTCACGATTGCATA	True	0	0	0	69	0.12418782959269992	TCCATTCATTTATGTTTAACACAGGTCAAGCGGTGGTCAACGAATACTCACGATTGTATA	TCCATTCATTTATGTTTAACACAGGTCAAGCGGTGGTCAACGAATACTCACGATTGCATA	True	0	0	0	165	0.2567693744164334	TCCATTCATTTATGTTTAACACAGGTCAAGCGGTGGTCAACGAATACTCACGATTGTATA	TCCATTCATTTATGTTTAACACAGGTCAAGCGGTGGTCAACGAATACTCACGATTGCATA
TCCATTCATTTATGTTTAACACAGGTCAAGCGGTGGTCAACGAATACTCACGATTGTATA	TCCATTCATTTATGTTTAACACAGGTCAAGCGGTGGTCAACGAATACTCACGATTGCATA	True	0	0	0	81	0.13785826128395398	TCCATTCATTTATGTTTAACACAGGTCAAGCGGTGGTCAACGAATACTCACGATTGTATA	TCCATTCATTTATGTTTAACACAGGTCAAGCGGTGGTCAACGAATACTCACGATTGCATA	True	0	0	0	50	0.0876424189307625	TCCATTCATTTATGTTTAACACAGGTCAAGCGGTGGTCAACGAATACTCATGATTGCATA	TCCATTCATTTATGTTTAACACAGGTCAAGCGGTGGTCAACGAATACTCACGATTGCATA	True	0	0	0	73	0.12579483379572987	TCCATTCATTTATGTTTAACACGGGTCAAGCGGTGGTCAACGAATACTCACGATTGCATA	TCCATTCATTTATGTTTAACACAGGTCAAGCGGTGGTCAACGAATACTCACGATTGCATA	False	0	0	1	53	0.10512535702951444	TCCATTCATTTATGTTTAACACGGGTCAAGCGGTGGTCAACGAATACTCACGATTGCATA	TCCATTCATTTATGTTTAACACAGGTCAAGCGGTGGTCAACGAATACTCACGATTGCATA	False	0	0	1	44	0.07919223916056227	TCCATTCATTTATGTTTAACACAGGTCAAGTGGTGGTCAACGAATACTCACGATTGCATA	TCCATTCATTTATGTTTAACACAGGTCAAGCGGTGGTCAACGAATACTCACGATTGCATA	False	0	0	1	93	0.14472455648926247	TCCATTCATTTATGTTTAACACAGGTCAAGCGGTGGTCAACGAATACTCATGATTGCATA	TCCATTCATTTATGTTTAACACAGGTCAAGCGGTGGTCAACGAATACTCACGATTGCATA
TCCATTCATTTATGTTTAACACGGGTCAAGCGGTGGTCAACGAATACTCACGATTGCATA	TCCATTCATTTATGTTTAACACAGGTCAAGCGGTGGTCAACGAATACTCACGATTGCATA	False	0	0	1	80	0.1361563074409422	TCCATTCATTTATGTTTAACACAGGTCAAGCGGTGGTCAATGAATACTCACGATTGCATA	TCCATTCATTTATGTTTAACACAGGTCAAGCGGTGGTCAACGAATACTCACGATTGCATA	False	0	0	1	50	0.0876424189307625	TCCATTCATTTATGTTTAACAC--------CGGTGGTCAACGAATACTCACGATTGCATA	TCCATTCATTTATGTTTAACACAGGTCAAGCGGTGGTCAACGAATACTCACGATTGCATA	False	8	0	0	53	0.09133049576950251	TCCATTCATTTATGTTTAACACAGGTCAAGCGGTGGTCAATGAATACTCACGATTGCATA	TCCATTCATTTATGTTTAACACAGGTCAAGCGGTGGTCAACGAATACTCACGATTGCATA	False	0	0	1	35	0.0694224055855284	TCCATTCATTTATGTTTAACACAGGTCAAGCGGTGGTCAACAAATACTCACGATTGCATA	TCCATTCATTTATGTTTAACACAGGTCAAGCGGTGGTCAACGAATACTCACGATTGCATA	False	0	0	1	38	0.06839329745684923	TCCATTCATTTATGTTTAACACAGGTCAAGCGGTGGTCAACAAATACTCACGATTGCATA	TCCATTCATTTATGTTTAACACAGGTCAAGCGGTGGTCAACGAATACTCACGATTGCATA	False	0	0	1	91	0.14161220043572992	TCCATTCATTTATGTTTAACACAGGTCAAGCGGTGGTCAACGAATACTCACGATTACATA	TCCATTCATTTATGTTTAACACAGGTCAAGCGGTGGTCAACGAATACTCACGATTGCATA
TCCATTCATTTATGTTTAACACAGGTCAAGCGGTGGTCAATGAATACTCACGATTGCATA	TCCATTCATTTATGTTTAACACAGGTCAAGCGGTGGTCAACGAATACTCACGATTGCATA	False	0	0	1	80	0.1361563074409422	TCCATTCATTTATGTTTAACACGGGTCAAGCGGTGGTCAACGAATACTCACGATTGCATA	TCCATTCATTTATGTTTAACACAGGTCAAGCGGTGGTCAACGAATACTCACGATTGCATA	False	0	0	1	48	0.084136722173532	TCCATTCATTTATGTTTAACACAGGTCAAGCGGTGGTCAATGAATACTCACGATTGCATA	TCCATTCATTTATGTTTAACACAGGTCAAGCGGTGGTCAACGAATACTCACGATTGCATA	False	0	0	1	52	0.08960727886819116	TCCATTCATTTATGTTTAACACAGGTCAAGCGGTGGTCAACGAATACTCACGATTGTATA	TCCATTCATTTATGTTTAACACAGGTCAAGCGGTGGTCAACGAATACTCACGATTGCATA	True	0	0	0	34	0.06743890828308474	TCCATTCATTTATGTTTAACACAGGTCAAGCGGTGGTCAATGAATACTCACGATTGCATA	TCCATTCATTTATGTTTAACACAGGTCAAGCGGTGGTCAACGAATACTCACGATTGCATA	False	0	0	1	33	0.0593941793704217	TCCATTCATTTATGTTTAACACAGGTCAAGCGGTGGTCAATGAATACTCACGATTGCATA	TCCATTCATTTATGTTTAACACAGGTCAAGCGGTGGTCAACGAATACTCACGATTGCATA	False	0	0	1	80	0.12449424214130095	TCCATTCATTTATGTTTAACACAGGTCAAGCGGTGGTCAACAAATACTCACGATTGCATA	TCCATTCATTTATGTTTAACACAGGTCAAGCGGTGGTCAACGAATACTCACGATTGCATA
TCCATTCATTTATGTTTAACACAGGTCAAGCGGTGGCCAACGAATACTCACGATTGCATA	TCCATTCATTTATGTTTAACACAGGTCAAGCGGTGGTCAACGAATACTCACGATTGCATA	False	0	0	1	64	0.10892504595275376	TCAATTCATTTATGTTTAACACAGGTCAAGCGGTGGTCAACGAATACTCACGATTGCATA	TCCATTCATTTATGTTTAACACAGGTCAAGCGGTGGTCAACGAATACTCACGATTGCATA	True	0	0	0	46	0.0806310254163015	TCCATTCATTTATGTTTAACACAGGTC----GGTGGTCAACGAATACTCACGATTGCATA	TCCATTCATTTATGTTTAACACAGGTCAAGCGGTGGTCAACGAATACTCACGATTGCATA	False	4	0	0	49	0.08443762816425705	TCCATTCATTTATGTTTAACACAGGTCAAGCGGCGGTCAACGAATACTCACGATTGCATA	TCCATTCATTTATGTTTAACACAGGTCAAGCGGTGGTCAACGAATACTCACGATTGCATA	False	0	0	1	28	0.05553792446842272	TCCATTCATTTATGTTTAACACAGGTCAAGCGGTGGTCAACGAATACTCATGATTGCATA	TCCATTCATTTATGTTTAACACAGGTCAAGCGGTGGTCAACGAATACTCACGATTGCATA	True	0	0	0	29	0.05219488490127968	TCCATTCATTTATGTTTAACACAGGTCAAGCGGTGGTCAACGAATACTCGCGATTGCATA	TCCATTCATTTATGTTTAACACAGGTCAAGCGGTGGTCAACGAATACTCACGATTGCATA	False	0	0	1	65	0.10115157173980703	TCCATTCATTTATGTTTAACACGGGTCAAGCGGTGGTCAACGAATACTCACGATTGCATA	TCCATTCATTTATGTTTAACACAGGTCAAGCGGTGGTCAACGAATACTCACGATTGCATA
TCCATTCATTTATGCTTAACACAGGTCAAGCGGTGGTCAACGAATACTCACGATTGCATA	TCCATTCATTTATGTTTAACACAGGTCAAGCGGTGGTCAACGAATACTCACGATTGCATA	False	0	0	1	41	0.06978010756348288	TCCATTCATTTATGTTTAACACAGGTCAAGCGGTGGTCAACGAATGCTCACGATTGCATA	TCCATTCATTTATGTTTAACACAGGTCAAGCGGTGGTCAACGAATACTCACGATTGCATA	False	0	0	1	44	0.077125328659071	TCCATTCATTTATGTTTAACACGGGTCAAGCGGTGGTCAACGAATACTCACGATTGCATA	TCCATTCATTTATGTTTAACACAGGTCAAGCGGTGGTCAACGAATACTCACGATTGCATA	False	0	0	1	47	0.08099119436163432	TCCATTCATTTATGTTTAACACAGGTCAAGCGGTGGCCAACGAATACTCACGATTGCATA	TCCATTCATTTATGTTTAACACAGGTCAAGCGGTGGTCAACGAATACTCACGATTGCATA	False	0	0	1	27	0.05355442716597905	TCCATTCATTTATGTTTAACATAGGTCAAGCGGTGGTCAACGAATACTCACGATTGCATA	TCCATTCATTTATGTTTAACACAGGTCAAGCGGTGGTCAACGAATACTCACGATTGCATA	False	0	0	1	28	0.05039506128399417	TCCATTCATTTATGTTTAACACAGATCAAGCGGTGGTCAACGAATACTCACGATTGCATA	TCCATTCATTTATGTTTAACACAGGTCAAGCGGTGGTCAACGAATACTCACGATTGCATA	False	0	0	1	59	0.09181450357920946	TCCATTCATTTATGTTTAACACAGGTCAAGAGGTGGTCAACGAATACTCACGATTGCATA	TCCATTCATTTATGTTTAACACAGGTCAAGCGGTGGTCAACGAATACTCACGATTGCATA
TCCATTCATTTATGTTTAACGCAGGTCAAGCGGTGGTCAACGAATACTCACGATTGCATA	TCCATTCATTTATGTTTAACACAGGTCAAGCGGTGGTCAACGAATACTCACGATTGCATA	False	0	0	1	39	0.06637619987745932	TCCATTCATTTATGTTTAACACAGGTCAAGCGGTGGTCAACGAATACTCATGATTGCATA	TCCATTCATTTATGTTTAACACAGGTCAAGCGGTGGTCAACGAATACTCACGATTGCATA	True	0	0	0	40	0.07011393514460999	TCCATTCATTTATGTTTAACACAGGTCAAGCGGTGGTCAACAAATACTCACGATTGCATA	TCCATTCATTTATGTTTAACACAGGTCAAGCGGTGGTCAACGAATACTCACGATTGCATA	False	0	0	1	43	0.07409832675638885	TCCATTCATTTATGTTTAACACAGGTCAAGCGGTGGTCAACGAATACTCATGATTGCATA	TCCATTCATTTATGTTTAACACAGGTCAAGCGGTGGTCAACGAATACTCACGATTGCATA	True	0	0	0	25	0.049587432561091715	TCCATTCATTTATGTTTAACACAGGTCAAGCGGTGGTCAACGAATACTCACGATTGTATA	TCCATTCATTTATGTTTAACACAGGTCAAGCGGTGGTCAACGAATACTCACGATTGCATA	True	0	0	0	27	0.04859523766670866	TCCATTCATTTATGTTTAACACGGGTCAAGCGGTGGTCAACGAATACTCACGATTGCATA	TCCATTCATTTATGTTTAACACAGGTCAAGCGGTGGTCAACGAATACTCACGATTGCATA	False	0	0	1	55	0.0855897914721444	TCCATTCATTTATGTTTAACACAGGCCAAGCGGTGGTCAACGAATACTCACGATTGCATA	TCCATTCATTTATGTTTAACACAGGTCAAGCGGTGGTCAACGAATACTCACGATTGCATA
TCCATTCATTTATGTTTAAC----------CGGTGGTCAACGAATACTCACGATTGCATA	TCCATTCATTTATGTTTAACACAGGTCAAGCGGTGGTCAACGAATACTCACGATTGCATA	False	10	0	0	36	0.06127033834842399	TCCATTCATTTATGTTTAACACAGGTCAAGCGGCGGTCAACGAATACTCACGATTGCATA	TCCATTCATTTATGTTTAACACAGGTCAAGCGGTGGTCAACGAATACTCACGATTGCATA	False	0	0	1	39	0.06836108676599474	TCCATTCATTTATGTTTAACACAGGTCAAGCGGTGGTCAACGAATACTCACGATTGTATA	TCCATTCATTTATGTTTAACACAGGTCAAGCGGTGGTCAACGAATACTCACGATTGCATA	True	0	0	0	39	0.06720545915114337	TCCATTCATTTATGTTTAACACAGGTCAGGCGGTGGTCAACGAATACTCACGATTGCATA	TCCATTCATTTATGTTTAACACAGGTCAAGCGGTGGTCAACGAATACTCACGATTGCATA	False	0	0	1	24	0.04760393525864805	TCCATTCATTTATGTTTAACACAGGTCAAGCAGTGGTCAACGAATACTCACGATTGCATA	TCCATTCATTTATGTTTAACACAGGTCAAGCGGTGGTCAACGAATACTCACGATTGCATA	False	0	0	1	25	0.04499559043213765	TCCATTCATTTATGTTTAACACAGGCCAAGCGGTGGTCAACGAATACTCACGATTGCATA	TCCATTCATTTATGTTTAACACAGGTCAAGCGGTGGTCAACGAATACTCACGATTGCATA	False	0	0	1	48	0.07469654528478056	TCCATTCATTTATGTTTAACACATGTCAAGCGGTGGTCAACGAATACTCACGATTGCATA	TCCATTCATTTATGTTTAACACAGGTCAAGCGGTGGTCAACGAATACTCACGATTGCATA
TCCATTCATTTATGTTTAACACAGGTCAAGCGGTGGTCAACGAGTACTCACGATTGCATA	TCCATTCATTTATGTTTAACACAGGTCAAGCGGTGGTCAACGAATACTCACGATTGCATA	False	0	0	1	34	0.05786643066240044	TCCATTCATTTATGTTTAACACAGGTCAGGCGGTGGTCAACGAATACTCACGATTGCATA	TCCATTCATTTATGTTTAACACAGGTCAAGCGGTGGTCAACGAATACTCACGATTGCATA	False	0	0	1	38	0.0666082383873795	TCCATTCATTTATGTTTAACACAAGTCAAGCGGTGGTCAACGAATACTCACGATTGCATA	TCCATTCATTTATGTTTAACACAGGTCAAGCGGTGGTCAACGAATACTCACGATTGCATA	False	0	0	1	37	0.06375902534852061	TCCATTCATTTATGTTTAACACAGGTCAAGCGGTGGTCAACAAATACTCACGATTGCATA	TCCATTCATTTATGTTTAACACAGGTCAAGCGGTGGTCAACGAATACTCACGATTGCATA	False	0	0	1	23	0.04562043795620438	TCCATTCATTTATGTTTAACACAGGTCAAGCGGTGGTCAACGAATACTCGCGATTGCATA	TCCATTCATTTATGTTTAACACAGGTCAAGCGGTGGTCAACGAATACTCACGATTGCATA	False	0	0	1	22	0.039596119580281135	TCCATTCATTTATGTTTAACACAGGTCAAGCGGTGGTCAACGAATATTCACGATTGCATA	TCCATTCATTTATGTTTAACACAGGTCAAGCGGTGGTCAACGAATACTCACGATTGCATA	False	0	0	1	47	0.07314036725801432	TCCATTCATTTATGTTTAACACAGGTCAAGCGGTGGTCAACGAATATTCACGATTGCATA	TCCATTCATTTATGTTTAACACAGGTCAAGCGGTGGTCAACGAATACTCACGATTGCATA
TCCATCCATTTATGTTTAACACAGGTCAAGCGGTGGTCAACGAATACTCACGATTGCATA	TCCATTCATTTATGTTTAACACAGGTCAAGCGGTGGTCAACGAATACTCACGATTGCATA	True	0	0	0	33	0.05616447681938866	TCCATTCATTTATGTTTAACACAGGTCAAGCGGTGGTCAACGAATACTCGCGATTGCATA	TCCATTCATTTATGTTTAACACAGGTCAAGCGGTGGTCAACGAATACTCACGATTGCATA	False	0	0	1	30	0.0525854513584575	TCCATTCATTTATGTTTAACATAGGTCAAGCGGTGGTCAACGAATACTCACGATTGCATA	TCCATTCATTTATGTTTAACACAGGTCAAGCGGTGGTCAACGAATACTCACGATTGCATA	False	0	0	1	35	0.060312591545897874	TCCATTCATTTATGTTTAACACAGATCAAGCGGTGGTCAACGAATACTCACGATTGCATA	TCCATTCATTTATGTTTAACACAGGTCAAGCGGTGGTCAACGAATACTCACGATTGCATA	False	0	0	1	22	0.04363694065376071	TCCATTCATTTATGTTTAACACAGGTCAGGCGGTGGTCAACGAATACTCACGATTGCATA	TCCATTCATTTATGTTTAACACAGGTCAAGCGGTGGTCAACGAATACTCACGATTGCATA	False	0	0	1	22	0.039596119580281135	TCCATTCATTTATGTTTAACACCGGTCAAGCGGTGGTCAACGAATACTCACGATTGCATA	TCCATTCATTTATGTTTAACACAGGTCAAGCGGTGGTCAACGAATACTCACGATTGCATA	False	0	0	1	46	0.07158418923124805	TCCATTCATTTATGTTTAACACAGGTCAAGCGGTGGTTAACGAATACTCACGATTGCATA	TCCATTCATTTATGTTTAACACAGGTCAAGCGGTGGTCAACGAATACTCACGATTGCATA
TCCATTCATTTATGTTTAACACAGGTCAAGCGGTGGTCAACGAATACTCACAATTGCATA	TCCATTCATTTATGTTTAACACAGGTCAAGCGGTGGTCAACGAATACTCACGATTGCATA	True	0	0	0	30	0.051058615290353326	TCCATTCATTTATGTTTAACACAGGTCAAGCGGTGGCCAACGAATACTCACGATTGCATA	TCCATTCATTTATGTTTAACACAGGTCAAGCGGTGGTCAACGAATACTCACGATTGCATA	False	0	0	1	30	0.05258545135845749	TCCATTCATTTATGTTTAACACAGGTCAAGCGGTGGCCAACGAATACTCACGATTGCATA	TCCATTCATTTATGTTTAACACAGGTCAAGCGGTGGTCAACGAATACTCACGATTGCATA	False	0	0	1	34	0.0585893746445865	ACCATTCATTTATGTTTAACACAGGTCAAGCGGTGGTCAACGAATACTCACGATTGCATA	TCCATTCATTTATGTTTAACACAGGTCAAGCGGTGGTCAACGAATACTCACGATTGCATA	True	0	0	0	21	0.041653443351317036	TCCATTCATTTATGTTTAACACAGGTCAAGCGGTGGTCAACGAATACTCACGATTGCGTA	TCCATTCATTTATGTTTAACACAGGTCAAGCGGTGGTCAACGAATACTCACGATTGCATA	True	0	0	0	20	0.03599647234571012	TCCATTCATTTATGTTTAACGCAGGTCAAGCGGTGGTCAACGAATACTCACGATTGCATA	TCCATTCATTTATGTTTAACACAGGTCAAGCGGTGGTCAACGAATACTCACGATTGCATA	False	0	0	1	45	0.0700280112044818	TCCATTCATTTATGTTTAACACAGGTCGAGCGGTGGTCAACGAATACTCACGATTGCATA	TCCATTCATTTATGTTTAACACAGGTCAAGCGGTGGTCAACGAATACTCACGATTGCATA
TCCATTCATTTATGTTTAACACAGGTCAAGCGGTGGTCAACAAATACTCACGATTGCATA	TCCATTCATTTATGTTTAACACAGGTCAAGCGGTGGTCAACGAATACTCACGATTGCATA	False	0	0	1	30	0.051058615290353326	TCCATTCATTTATGTTTAACATAGGTCAAGCGGTGGTCAACGAATACTCACGATTGCATA	TCCATTCATTTATGTTTAACACAGGTCAAGCGGTGGTCAACGAATACTCACGATTGCATA	False	0	0	1	29	0.05083260297984225	TCCATTCATTTATGTTTAACACAGGTCAAGCGGTGATCAACGAATACTCACGATTGCATA	TCCATTCATTTATGTTTAACACAGGTCAAGCGGTGGTCAACGAATACTCACGATTGCATA	False	0	0	1	32	0.05514294084196377	TCCATTCATTTATGTTTAACACAGGTCAAGCAGTGGTCAACGAATACTCACGATTGCATA	TCCATTCATTTATGTTTAACACAGGTCAAGCGGTGGTCAACGAATACTCACGATTGCATA	False	0	0	1	19	0.03768644874642971	TCCATTCATTTATGTTTAACACAGGTCAAGCGGTGGTCAACGAATACTTACGATTGCATA	TCCATTCATTTATGTTTAACACAGGTCAAGCGGTGGTCAACGAATACTCACGATTGCATA	False	0	0	1	19	0.034196648728424615	TCCATTCATTTATGTTTAACATAGGTCAAGCGGTGGTCAACGAATACTCACGATTGCATA	TCCATTCATTTATGTTTAACACAGGTCAAGCGGTGGTCAACGAATACTCACGATTGCATA	False	0	0	1	45	0.0700280112044818	TCCATTCATTTATGTTTAACAC---------GGTGGTCAACGAATACTCACGATTGCATA	TCCATTCATTTATGTTTAACACAGGTCAAGCGGTGGTCAACGAATACTCACGATTGCATA
TCCATTCATTTATGTTTCACACAGGTCAAGCGGTGGTCAACGAATACTCACGATTGCATA	TCCATTCATTTATGTTTAACACAGGTCAAGCGGTGGTCAACGAATACTCACGATTGCATA	False	0	0	1	27	0.045952753761317994	TCCATTCATTTATGTTTAACACAGGTCAAGCGGTGGTCAACAAATACTCACGATTGCATA	TCCATTCATTTATGTTTAACACAGGTCAAGCGGTGGTCAACGAATACTCACGATTGCATA	False	0	0	1	26	0.0455740578439965	TCCATTCATTTATGTTTAACACAGGTCAAGCAGTGGTCAACGAATACTCACGATTGCATA	TCCATTCATTTATGTTTAACACAGGTCAAGCGGTGGTCAACGAATACTCACGATTGCATA	False	0	0	1	30	0.05169650703934103	TCCATTCATTTATGTTTAACATAGGTCAAGCGGTGGTCAACGAATACTCACGATTGCATA	TCCATTCATTTATGTTTAACACAGGTCAAGCGGTGGTCAACGAATACTCACGATTGCATA	False	0	0	1	19	0.0376864487464297	TCCACTCATTTATGTTTAACACAGGTCAAGCGGTGGTCAACGAATACTCACGATTGCATA	TCCATTCATTTATGTTTAACACAGGTCAAGCGGTGGTCAACGAATACTCACGATTGCATA	True	0	0	0	19	0.034196648728424615	#NAME?	TCCATTCATTTATGTTTAACACAGGTCAAGCGGTGGTCAACGAATACTCACGATTGCATA	False	54	0	0	39	0.06069094304388421	-CCATTCATTTATGTTTAACACAGGTCAAGCGGTGGTCAACGAATACTCACGATTGCATA	TCCATTCATTTATGTTTAACACAGGTCAAGCGGTGGTCAACGAATACTCACGATTGCATA
TCAATTCATTTATGTTTAACACAGGTCAAGCGGTGGTCAACGAATACTCACGATTGCATA	TCCATTCATTTATGTTTAACACAGGTCAAGCGGTGGTCAACGAATACTCACGATTGCATA	True	0	0	0	27	0.045952753761317994	TCCATTCATTTATGTTTAACACAGGCCAAGCGGTGGTCAACGAATACTCACGATTGCATA	TCCATTCATTTATGTTTAACACAGGTCAAGCGGTGGTCAACGAATACTCACGATTGCATA	False	0	0	1	24	0.042068361086765996	.-CCATTCATTTATGTTTAACACAGGTCAAGCGGTGGTCAACGAATACTCACGATTGCATA	TCCATTCATTTATGTTTAACACAGGTCAAGCGGTGGTCAACGAATACTCACGATTGCATA	True	0	0	0	29	0.04997329013802967	TCCATTCATTTATGTTTAACACAGGTCAAGCGATGGTCAACGAATACTCACGATTGCATA	TCCATTCATTTATGTTTAACACAGGTCAAGCGGTGGTCAACGAATACTCACGATTGCATA	False	0	0	1	18	0.03570295144398604	TCCATTCATTTATGTTTAACACAGGTTAAGCGGTGGTCAACGAATACTCACGATTGCATA	TCCATTCATTTATGTTTAACACAGGTCAAGCGGTGGTCAACGAATACTCACGATTGCATA	False	0	0	1	19	0.03419664872842461	TCCATTCATTTATGTTTAACACAGGTCAGGCGGTGGTCAACGAATACTCACGATTGCATA	TCCATTCATTTATGTTTAACACAGGTCAAGCGGTGGTCAACGAATACTCACGATTGCATA	False	0	0	1	38	0.05913476501711795	TCCATTCATTTATGTTTAACACAGGTCATGCGGTGGTCAACGAATACTCACGATTGCATA	TCCATTCATTTATGTTTAACACAGGTCAAGCGGTGGTCAACGAATACTCACGATTGCATA
TCCATTCATTTATGTTTAACACAGGTCAGGCGGTGGTCAACGAATACTCACGATTGCATA	TCCATTCATTTATGTTTAACACAGGTCAAGCGGTGGTCAACGAATACTCACGATTGCATA	False	0	0	1	26	0.044250799918306216	TCCATTCATTTATGTTTAACACAGGTCGAGCGGTGGTCAACGAATACTCACGATTGCATA	TCCATTCATTTATGTTTAACACAGGTCAAGCGGTGGTCAACGAATACTCACGATTGCATA	False	0	0	1	23	0.04031551270815075	TCCATTCATTTATGTTTAACACAGGCCAAGCGGTGGTCAACGAATACTCACGATTGCATA	TCCATTCATTTATGTTTAACACAGGTCAAGCGGTGGTCAACGAATACTCACGATTGCATA	False	0	0	1	28	0.0482500732367183	TCCATTCATTTATGTTTAACACAAGTCAAGCGGTGGTCAACGAATACTCACGATTGCATA	TCCATTCATTTATGTTTAACACAGGTCAAGCGGTGGTCAACGAATACTCACGATTGCATA	False	0	0	1	18	0.03570295144398604	TCCATCCATTTATGTTTAACACAGGTCAAGCGGTGGTCAACGAATACTCACGATTGCATA	TCCATTCATTTATGTTTAACACAGGTCAAGCGGTGGTCAACGAATACTCACGATTGCATA	True	0	0	0	18	0.03239682511113911	TCCATTCATTTATGTTTAACACATGTCAAGCGGTGGTCAACGAATACTCACGATTGCATA	TCCATTCATTTATGTTTAACACAGGTCAAGCGGTGGTCAACGAATACTCACGATTGCATA	False	0	0	1	37	0.05757858699035169	TCCATTCATTTATGTTTGACACAGGTCAAGCGGTGGTCAACGAATACTCACGATTGCATA	TCCATTCATTTATGTTTAACACAGGTCAAGCGGTGGTCAACGAATACTCACGATTGCATA
TCCATTCATTTATGTTTAACACAAGTCAAGCGGTGGTCAACGAATACTCACGATTGCATA	TCCATTCATTTATGTTTAACACAGGTCAAGCGGTGGTCAACGAATACTCACGATTGCATA	False	0	0	1	25	0.04254884607529444	TCCATTCATTTATGTTTAACACAGGTCAAGCGGTAGTCAACGAATACTCACGATTGCATA	TCCATTCATTTATGTTTAACACAGGTCAAGCGGTGGTCAACGAATACTCACGATTGCATA	False	0	0	1	22	0.0385626643295355	TCCATTCATTTATGTTTAACGCAGGTCAAGCGGTGGTCAACGAATACTCACGATTGCATA	TCCATTCATTTATGTTTAACACAGGTCAAGCGGTGGTCAACGAATACTCACGATTGCATA	False	0	0	1	28	0.048250073236718295	TCCATTCATTTATGTTTAACACAGGTCAAGCGGTGGTCAACGAATACTTACGATTGCATA	TCCATTCATTTATGTTTAACACAGGTCAAGCGGTGGTCAACGAATACTCACGATTGCATA	False	0	0	1	16	0.0317359568390987	TCCATTCATTTATGTTTAACACAGGTCAAGCGATGGTCAACGAATACTCACGATTGCATA	TCCATTCATTTATGTTTAACACAGGTCAAGCGGTGGTCAACGAATACTCACGATTGCATA	False	0	0	1	18	0.03239682511113911	TCCATTCATTTATGTTTAACACAGGTCAAGCGGTGGTCAACGAATACTCATGATTGCATA	TCCATTCATTTATGTTTAACACAGGTCAAGCGGTGGTCAACGAATACTCACGATTGCATA	True	0	0	0	35	0.05446623093681917	TCCATTCATTTATGTTTAACACAGGTCAAGCGGTGGTCAACGAATACTCACGATTGCACA	TCCATTCATTTATGTTTAACACAGGTCAAGCGGTGGTCAACGAATACTCACGATTGCATA
TCCATTCATTTATGTTTAACACAGGTCAAGCGGTGGTCAACGAATACTCGCGATTGCATA	TCCATTCATTTATGTTTAACACAGGTCAAGCGGTGGTCAACGAATACTCACGATTGCATA	False	0	0	1	25	0.04254884607529444	TCCATTCATTTATGTTTAACGCAGGTCAAGCGGTGGTCAACGAATACTCACGATTGCATA	TCCATTCATTTATGTTTAACACAGGTCAAGCGGTGGTCAACGAATACTCACGATTGCATA	False	0	0	1	21	0.03680981595092025	TCCATTCATTTATGTTTAACACAGGTCAGGCGGTGGTCAACGAATACTCACGATTGCATA	TCCATTCATTTATGTTTAACACAGGTCAAGCGGTGGTCAACGAATACTCACGATTGCATA	False	0	0	1	27	0.04652685633540693	TCCATTCATTTATGCTTAACACAGGTCAAGCGGTGGTCAACGAATACTCACGATTGCATA	TCCATTCATTTATGTTTAACACAGGTCAAGCGGTGGTCAACGAATACTCACGATTGCATA	False	0	0	1	16	0.0317359568390987	TCCATTCATTTATGTTTAACACAGGTCAAGCGGTGGCCAACGAATACTCACGATTGCATA	TCCATTCATTTATGTTTAACACAGGTCAAGCGGTGGTCAACGAATACTCACGATTGCATA	False	0	0	1	17	0.0305970014938536	TCCATTCATTTATGTTTAACACAGGTCAAGCGGCGGTCAACGAATACTCACGATTGCATA	TCCATTCATTTATGTTTAACACAGGTCAAGCGGTGGTCAACGAATACTCACGATTGCATA	False	0	0	1	34	0.052910052910052914	TCCATTCATTTATGTTTAACACAGGTCAAGCGGTGGTCAACGAATACTCGCGATTGCATA	TCCATTCATTTATGTTTAACACAGGTCAAGCGGTGGTCAACGAATACTCACGATTGCATA
TCCATTCATTTATGTTTAACACAGGTCAAGCGGTGGTCAACGAATACTCATGATTGCATA	TCCATTCATTTATGTTTAACACAGGTCAAGCGGTGGTCAACGAATACTCACGATTGCATA	True	0	0	0	25	0.04254884607529444	TCCATTCATTTATGTTTAACACAGGTCAAGCAGTGGTCAACGAATACTCACGATTGCATA	TCCATTCATTTATGTTTAACACAGGTCAAGCGGTGGTCAACGAATACTCACGATTGCATA	False	0	0	1	21	0.03680981595092025	TCCATCCATTTATGTTTAACACAGGTCAAGCGGTGGTCAACGAATACTCACGATTGCATA	TCCATTCATTTATGTTTAACACAGGTCAAGCGGTGGTCAACGAATACTCACGATTGCATA	True	0	0	0	24	0.041357205631472826	TCCATTCATTTATGTTTAACACAGGTCAAGCGGTGGTCGACGAATACTCACGATTGCATA	TCCATTCATTTATGTTTAACACAGGTCAAGCGGTGGTCAACGAATACTCACGATTGCATA	False	0	0	1	16	0.031735956839098696	TCCATTCATTTATGTTTAACACAGGTCAAGCGGTGGTCAACGAGTACTCACGATTGCATA	TCCATTCATTTATGTTTAACACAGGTCAAGCGGTGGTCAACGAATACTCACGATTGCATA	False	0	0	1	15	0.026997354259282593	TCCATTCATTTATGTTTAACACAGGTCAAGCGGTGGCCAACGAATACTCACGATTGCATA	TCCATTCATTTATGTTTAACACAGGTCAAGCGGTGGTCAACGAATACTCACGATTGCATA	False	0	0	1	30	0.046685340802987856	TCCATTCATTTATGTTTAACACAGGTGAAGCGGTGGTCAACGAATACTCACGATTGCATA	TCCATTCATTTATGTTTAACACAGGTCAAGCGGTGGTCAACGAATACTCACGATTGCATA
TCCATTCATTTATGTTTAGCACAGGTCAAGCGGTGGTCAACGAATACTCACGATTGCATA	TCCATTCATTTATGTTTAACACAGGTCAAGCGGTGGTCAACGAATACTCACGATTGCATA	False	0	0	1	22	0.037442984546259106	TCCATTCATTTATGTTTAACACAAGTCAAGCGGTGGTCAACGAATACTCACGATTGCATA	TCCATTCATTTATGTTTAACACAGGTCAAGCGGTGGTCAACGAATACTCACGATTGCATA	False	0	0	1	18	0.0315512708150745	TCCATTCATTTATGTTTAACACAGGTCAAGCGGCGGTCAACGAATACTCACGATTGCATA	TCCATTCATTTATGTTTAACACAGGTCAAGCGGTGGTCAACGAATACTCACGATTGCATA	False	0	0	1	23	0.03963398873016147	TCCATTCATTTATGTTTAACACAGGCCAAGCGGTGGTCAACGAATACTCACGATTGCATA	TCCATTCATTTATGTTTAACACAGGTCAAGCGGTGGTCAACGAATACTCACGATTGCATA	False	0	0	1	16	0.031735956839098696	ACCATTCATTTATGTTTAACACAGGTCAAGCGGTGGTCAACGAATACTCACGATTGCATA	TCCATTCATTTATGTTTAACACAGGTCAAGCGGTGGTCAACGAATACTCACGATTGCATA	True	0	0	0	15	0.026997354259282593	TCCATCCATTTATGTTTAACACAGGTCAAGCGGTGGTCAACGAATACTCACGATTGCATA	TCCATTCATTTATGTTTAACACAGGTCAAGCGGTGGTCAACGAATACTCACGATTGCATA	True	0	0	0	28	0.043572984749455326	TCCATTCATTTATGTTTAACACAGGTCAAGCGGCGGTCAACGAATACTCACGATTGCATA	TCCATTCATTTATGTTTAACACAGGTCAAGCGGTGGTCAACGAATACTCACGATTGCATA
TCCATTCATTTATGTTTAACACAGGTCGAGCGGTGGTCAACGAATACTCACGATTGCATA	TCCATTCATTTATGTTTAACACAGGTCAAGCGGTGGTCAACGAATACTCACGATTGCATA	False	0	0	1	22	0.037442984546259106	TCTATTCATTTATGTTTAACACAGGTCAAGCGGTGGTCAACGAATACTCACGATTGCATA	TCCATTCATTTATGTTTAACACAGGTCAAGCGGTGGTCAACGAATACTCACGATTGCATA	True	0	0	0	18	0.03155127081507449	TCCACTCATTTATGTTTAACACAGGTCAAGCGGTGGTCAACGAATACTCACGATTGCATA	TCCATTCATTTATGTTTAACACAGGTCAAGCGGTGGTCAACGAATACTCACGATTGCATA	True	0	0	0	22	0.037910771828850096	TCCATTCATTTATGTTTAACACAGGTCAAGCGGTGGTCAACGAATACTCACGACTGCATA	TCCATTCATTTATGTTTAACACAGGTCAAGCGGTGGTCAACGAATACTCACGATTGCATA	True	0	0	0	16	0.031735956839098696	TCCATTCATTTATGTTTAACACAGGTCGAGCGGTGGTCAACGAATACTCACGATTGCATA	TCCATTCATTTATGTTTAACACAGGTCAAGCGGTGGTCAACGAATACTCACGATTGCATA	False	0	0	1	15	0.02699735425928259	TCCATTCATTTATGTTTAACACAGGTCAAGCGGTGGTCAACGAATACTCACGATTGCGTA	TCCATTCATTTATGTTTAACACAGGTCAAGCGGTGGTCAACGAATACTCACGATTGCATA	True	0	0	0	27	0.04201680672268907	TCCATTCATTTATGTTTAACACAGGTCAAGCGGTGGTCAACGAATACTCACGACTGCATA	TCCATTCATTTATGTTTAACACAGGTCAAGCGGTGGTCAACGAATACTCACGATTGCATA
TCCATTCATTTATGTTTAACATAGGTCAAGCGGTGGTCAACGAATACTCACGATTGCATA	TCCATTCATTTATGTTTAACACAGGTCAAGCGGTGGTCAACGAATACTCACGATTGCATA	False	0	0	1	21	0.035741030703247335	TCCATTCATTTATGTTTAACACAGGTCAAGCGGTGGTCAGCGAATACTCACGATTGCATA	TCCATTCATTTATGTTTAACACAGGTCAAGCGGTGGTCAACGAATACTCACGATTGCATA	False	0	0	1	17	0.02979842243645925	TCCATTCATTTATGTTTAACACAGGTCAAGCGGTGGTCAACGAATACTAACGATTGCATA	TCCATTCATTTATGTTTAACACAGGTCAAGCGGTGGTCAACGAATACTCACGATTGCATA	False	0	0	1	22	0.037910771828850096	TCCATTCGTTTATGTTTAACACAGGTCAAGCGGTGGTCAACGAATACTCACGATTGCATA	TCCATTCATTTATGTTTAACACAGGTCAAGCGGTGGTCAACGAATACTCACGATTGCATA	True	0	0	0	14	0.02776896223421136	CCCATTCATTTATGTTTAACACAGGTCAAGCGGTGGTCAACGAATACTCACGATTGCATA	TCCATTCATTTATGTTTAACACAGGTCAAGCGGTGGTCAACGAATACTCACGATTGCATA	True	0	0	0	15	0.02699735425928259	TCCTTTCATTTATGTTTAACACAGGTCAAGCGGTGGTCAACGAATACTCACGATTGCATA	TCCATTCATTTATGTTTAACACAGGTCAAGCGGTGGTCAACGAATACTCACGATTGCATA	True	0	0	0	25	0.03890445066915655	TCCATTCATTTATGTTTAACACAGGTCAAGCGGTGGTCAACGAATACCCACGATTGCATA	TCCATTCATTTATGTTTAACACAGGTCAAGCGGTGGTCAACGAATACTCACGATTGCATA
TCCATTCATTTATGTTTAACACAGGCCAAGCGGTGGTCAACGAATACTCACGATTGCATA	TCCATTCATTTATGTTTAACACAGGTCAAGCGGTGGTCAACGAATACTCACGATTGCATA	False	0	0	1	21	0.03574103070324733	TCCATTCATTTGTGTTTAACACAGGTCAAGCGGTGGTCAACGAATACTCACGATTGCATA	TCCATTCATTTATGTTTAACACAGGTCAAGCGGTGGTCAACGAATACTCACGATTGCATA	False	0	0	1	17	0.02979842243645925	TCCATTCATTTATGTTTAACACAGGTCAAGCGATGGTCAACGAATACTCACGATTGCATA	TCCATTCATTTATGTTTAACACAGGTCAAGCGGTGGTCAACGAATACTCACGATTGCATA	False	0	0	1	21	0.03618755492753872	TCCATTCATTTATGTTTAACACAGGTCAAGCGGTGGTCAACGAATACCCACGATTGCATA	TCCATTCATTTATGTTTAACACAGGTCAAGCGGTGGTCAACGAATACTCACGATTGCATA	False	0	0	1	14	0.02776896223421136	TCTATTCATTTATGTTTAACACAGGTCAAGCGGTGGTCAACGAATACTCACGATTGCATA	TCCATTCATTTATGTTTAACACAGGTCAAGCGGTGGTCAACGAATACTCACGATTGCATA	True	0	0	0	15	0.02699735425928259	TCCATTCATTTATGTTTAACACAGGTCGAGCGGTGGTCAACGAATACTCACGATTGCATA	TCCATTCATTTATGTTTAACACAGGTCAAGCGGTGGTCAACGAATACTCACGATTGCATA	False	0	0	1	24	0.03734827264239028	TCCATCCATTTATGTTTAACACAGGTCAAGCGGTGGTCAACGAATACTCACGATTGCATA	TCCATTCATTTATGTTTAACACAGGTCAAGCGGTGGTCAACGAATACTCACGATTGCATA
ACCATTCATTTATGTTTAACACAGGTCAAGCGGTGGTCAACGAATACTCACGATTGCATA	TCCATTCATTTATGTTTAACACAGGTCAAGCGGTGGTCAACGAATACTCACGATTGCATA	True	0	0	0	19	0.03233712301722378	TCCATTCATTTATATTTAACACAGGTCAAGCGGTGGTCAACGAATACTCACGATTGCATA	TCCATTCATTTATGTTTAACACAGGTCAAGCGGTGGTCAACGAATACTCACGATTGCATA	False	0	0	1	17	0.02979842243645925	TCCATTCATTTATGTTTAATACAGGTCAAGCGGTGGTCAACGAATACTCACGATTGCATA	TCCATTCATTTATGTTTAACACAGGTCAAGCGGTGGTCAACGAATACTCACGATTGCATA	False	0	0	1	20	0.03446433802622736	TCAATTCATTTATGTTTAACACAGGTCAAGCGGTGGTCAACGAATACTCACGATTGCATA	TCCATTCATTTATGTTTAACACAGGTCAAGCGGTGGTCAACGAATACTCACGATTGCATA	True	0	0	0	14	0.027768962234211356	TCCATTCATTTATGTTTAACACAGGTCAAGCGGTGATCAACGAATACTCACGATTGCATA	TCCATTCATTTATGTTTAACACAGGTCAAGCGGTGGTCAACGAATACTCACGATTGCATA	False	0	0	1	15	0.02699735425928259	TCCATTAATTTATGTTTAACACAGGTCAAGCGGTGGTCAACGAATACTCACGATTGCATA	TCCATTCATTTATGTTTAACACAGGTCAAGCGGTGGTCAACGAATACTCACGATTGCATA	True	0	0	0	23	0.03579209461562403	TCCATTCATTTATGTTTAACACAGGTCAAGCTGTGGTCAACGAATACTCACGATTGCATA	TCCATTCATTTATGTTTAACACAGGTCAAGCGGTGGTCAACGAATACTCACGATTGCATA
TCCATTCATTTATGTTTAACACAGATCAAGCGGTGGTCAACGAATACTCACGATTGCATA	TCCATTCATTTATGTTTAACACAGGTCAAGCGGTGGTCAACGAATACTCACGATTGCATA	False	0	0	1	19	0.03233712301722377	TCCATTCATTTATGTTTAACACAGGTCAAGCGGTGGTCAACGAATACTCACAATTGCATA	TCCATTCATTTATGTTTAACACAGGTCAAGCGGTGGTCAACGAATACTCACGATTGCATA	True	0	0	0	16	0.028045574057844004	TCCATTCATTTATGTTTAACACCGGTCAAGCGGTGGTCAACGAATACTCACGATTGCATA	TCCATTCATTTATGTTTAACACAGGTCAAGCGGTGGTCAACGAATACTCACGATTGCATA	False	0	0	1	20	0.03446433802622736	TCCATTCATTTATGTTTAAC-----------GGTGGTCAACGAATACTCACGATTGCATA	TCCATTCATTTATGTTTAACACAGGTCAAGCGGTGGTCAACGAATACTCACGATTGCATA	False	11	0	0	13	0.025785464931767695	TCCATTCATTTATGTTTAACACAAGTCAAGCGGTGGTCAACGAATACTCACGATTGCATA	TCCATTCATTTATGTTTAACACAGGTCAAGCGGTGGTCAACGAATACTCACGATTGCATA	False	0	0	1	14	0.025197530641997087	ACCATTCATTTATGTTTAACACAGGTCAAGCGGTGGTCAACGAATACTCACGATTGCATA	TCCATTCATTTATGTTTAACACAGGTCAAGCGGTGGTCAACGAATACTCACGATTGCATA	True	0	0	0	23	0.035792094615624014	TCCATTCATTTATGTTTAACACAGGTCAAGCGGTGGTCAACGAATACTCACAATTGCATA	TCCATTCATTTATGTTTAACACAGGTCAAGCGGTGGTCAACGAATACTCACGATTGCATA
CCCATTCATTTATGTTTAACACAGGTCAAGCGGTGGTCAACGAATACTCACGATTGCATA	TCCATTCATTTATGTTTAACACAGGTCAAGCGGTGGTCAACGAATACTCACGATTGCATA	True	0	0	0	18	0.030635169174212	TCCATTCATTTATGTTTAACACAGGTCAAGCGGTGGTCAACGAATATTCACGATTGCATA	TCCATTCATTTATGTTTAACACAGGTCAAGCGGTGGTCAACGAATACTCACGATTGCATA	False	0	0	1	16	0.028045574057843997	TCCATTCATTTATGTTTAACACAGGTTAAGCGGTGGTCAACGAATACTCACGATTGCATA	TCCATTCATTTATGTTTAACACAGGTCAAGCGGTGGTCAACGAATACTCACGATTGCATA	False	0	0	1	19	0.03274112112491599	TCCATCCATTTATGTTTAACACAGGTCAAGCGGTGGTCAACGAATACTCACGATTGCATA	TCCATTCATTTATGTTTAACACAGGTCAAGCGGTGGTCAACGAATACTCACGATTGCATA	True	0	0	0	12	0.023801967629324024	TCCATTCATTTGTGTTTAACACAGGTCAAGCGGTGGTCAACGAATACTCACGATTGCATA	TCCATTCATTTATGTTTAACACAGGTCAAGCGGTGGTCAACGAATACTCACGATTGCATA	False	0	0	1	14	0.025197530641997087	TCCATTCATTTATGTTTAACACAGGTCAAGCGGTGGTCAACGAATACTCACGATTGCATG	TCCATTCATTTATGTTTAACACAGGTCAAGCGGTGGTCAACGAATACTCACGATTGCATA	True	0	0	0	22	0.034235916588857766	TCCATTCATTTATGTTTAACACAGGTCAAGCAGTGGTCAACGAATACTCACGATTGCATA	TCCATTCATTTATGTTTAACACAGGTCAAGCGGTGGTCAACGAATACTCACGATTGCATA
TCCATTCATTTATGTTTAACACAGGTCAAGCGGCGGTCAACGAATACTCACGATTGCATA	TCCATTCATTTATGTTTAACACAGGTCAAGCGGTGGTCAACGAATACTCACGATTGCATA	False	0	0	1	18	0.030635169174211996	TCCATTCATTTATGTTTAACACAGGTCAAGCGGTGGTCAACGAGTACTCACGATTGCATA	TCCATTCATTTATGTTTAACACAGGTCAAGCGGTGGTCAACGAATACTCACGATTGCATA	False	0	0	1	16	0.028045574057843997	TCCATTCATTTATGTTTAACACAGGTCAAGCGGTGGTCAACGAATACTTACGATTGCATA	TCCATTCATTTATGTTTAACACAGGTCAAGCGGTGGTCAACGAATACTCACGATTGCATA	False	0	0	1	19	0.03274112112491599	TCCATTCATTTATGTTTAACACAGGTCAAGCGGTGGTTAACGAATACTCACGATTGCATA	TCCATTCATTTATGTTTAACACAGGTCAAGCGGTGGTCAACGAATACTCACGATTGCATA	False	0	0	1	12	0.023801967629324024	TCCATTCATTTATGTTTAACACAGGTCAAGCGGCGGTCAACGAATACTCACGATTGCATA	TCCATTCATTTATGTTTAACACAGGTCAAGCGGTGGTCAACGAATACTCACGATTGCATA	False	0	0	1	14	0.025197530641997083	CCCATTCATTTATGTTTAACACAGGTCAAGCGGTGGTCAACGAATACTCACGATTGCATA	TCCATTCATTTATGTTTAACACAGGTCAAGCGGTGGTCAACGAATACTCACGATTGCATA	True	0	0	0	21	0.032679738562091505	TCCATTCATTTATGTTTAACACAGGTCAAGCGGTGGTCAACGAGTACTCACGATTGCATA	TCCATTCATTTATGTTTAACACAGGTCAAGCGGTGGTCAACGAATACTCACGATTGCATA
TCCATTCATTTATGTTTAACACAGGTCAAGCGGTGGTCAACGAATGCTCACGATTGCATA	TCCATTCATTTATGTTTAACACAGGTCAAGCGGTGGTCAACGAATACTCACGATTGCATA	False	0	0	1	18	0.030635169174211996	ACCATTCATTTATGTTTAACACAGGTCAAGCGGTGGTCAACGAATACTCACGATTGCATA	TCCATTCATTTATGTTTAACACAGGTCAAGCGGTGGTCAACGAATACTCACGATTGCATA	True	0	0	0	15	0.02629272567922876	TCCATTCATTTATGTTTAACACAGGTCAAGCGGTGGTCAACGAATACCCACGATTGCATA	TCCATTCATTTATGTTTAACACAGGTCAAGCGGTGGTCAACGAATACTCACGATTGCATA	False	0	0	1	18	0.031017904223604627	TCCATTCATTTATGTTTAACACAGGTCAAGCGGTGGTCAACGAATACTCACGATCGCATA	TCCATTCATTTATGTTTAACACAGGTCAAGCGGTGGTCAACGAATACTCACGATTGCATA	True	0	0	0	12	0.02380196762932402	TCCATTCATTTATGTTTAACACAGGCCAAGCGGTGGTCAACGAATACTCACGATTGCATA	TCCATTCATTTATGTTTAACACAGGTCAAGCGGTGGTCAACGAATACTCACGATTGCATA	False	0	0	1	13	0.02339770702471158	TCCATTCATTTATGTTTAACACAG------------------------------------	TCCATTCATTTATGTTTAACACAGGTCAAGCGGTGGTCAACGAATACTCACGATTGCATA	False	92	0	0	21	0.0326797385620915	TCCATTCATTTATGTTTAACACAGGTCAAGCGGTGGCCAACGAATACTCACGATTGCATA	TCCATTCATTTATGTTTAACACAGGTCAAGCGGTGGTCAACGAATACTCACGATTGCATA
TCCATTCATTTATGTTTAACACAGGTCAAGCGGTGGTCAGCGAATACTCACGATTGCATA	TCCATTCATTTATGTTTAACACAGGTCAAGCGGTGGTCAACGAATACTCACGATTGCATA	False	0	0	1	17	0.028933215331200222	TCCATTCATTTATGTTTAACACTGGTCAAGCGGTGGTCAACGAATACTCACGATTGCATA	TCCATTCATTTATGTTTAACACAGGTCAAGCGGTGGTCAACGAATACTCACGATTGCATA	False	0	0	1	15	0.026292725679228746	TCCATTCATTTATGTTTAACACAGGTCAAGCGGTGGTCAACGAATACTCACGATTGCGTA	TCCATTCATTTATGTTTAACACAGGTCAAGCGGTGGTCAACGAATACTCACGATTGCATA	True	0	0	0	17	0.029294687322293265	TCCATTCATTTATGTTTAACACAGGTTAAGCGGTGGTCAACGAATACTCACGATTGCATA	TCCATTCATTTATGTTTAACACAGGTCAAGCGGTGGTCAACGAATACTCACGATTGCATA	False	0	0	1	12	0.02380196762932402	TCCGTTCATTTATGTTTAACACAGGTCAAGCGGTGGTCAACGAATACTCACGATTGCATA	TCCATTCATTTATGTTTAACACAGGTCAAGCGGTGGTCAACGAATACTCACGATTGCATA	True	0	0	0	12	0.021597883407426074	TCCATTCATTTATGTTTAACACAGGTCAAGCGGTGGTCAACGAATACTAACGATTGCATA	TCCATTCATTTATGTTTAACACAGGTCAAGCGGTGGTCAACGAATACTCACGATTGCATA	False	0	0	1	20	0.031123560535325244	TCCATTCATTTATGTTTAACACAGGTCAAGCGGTGGTCGACGAATACTCACGATTGCATA	TCCATTCATTTATGTTTAACACAGGTCAAGCGGTGGTCAACGAATACTCACGATTGCATA
TCCATTCATTTATGTTTAACACAGGTCAAGCGGTAGTCAACGAATACTCACGATTGCATA	TCCATTCATTTATGTTTAACACAGGTCAAGCGGTGGTCAACGAATACTCACGATTGCATA	False	0	0	1	17	0.02893321533120022	TCCATTCATTTATGTTTAACACAGGTCAAGCGATGGTCAACGAATACTCACGATTGCATA	TCCATTCATTTATGTTTAACACAGGTCAAGCGGTGGTCAACGAATACTCACGATTGCATA	False	0	0	1	15	0.026292725679228746	TCCATTCATTTATGTTTAACACAGGTCAAGCGGTGGTCAACGAATACTCGCGATTGCATA	TCCATTCATTTATGTTTAACACAGGTCAAGCGGTGGTCAACGAATACTCACGATTGCATA	False	0	0	1	16	0.027571470420981892	TCTATTCATTTATGTTTAACACAGGTCAAGCGGTGGTCAACGAATACTCACGATTGCATA	TCCATTCATTTATGTTTAACACAGGTCAAGCGGTGGTCAACGAATACTCACGATTGCATA	True	0	0	0	12	0.02380196762932402	TCCATTCATTTATGTTTAGCACAGGTCAAGCGGTGGTCAACGAATACTCACGATTGCATA	TCCATTCATTTATGTTTAACACAGGTCAAGCGGTGGTCAACGAATACTCACGATTGCATA	False	0	0	1	12	0.021597883407426074	TCCATTCATTTATGTTTAAC----------CGGTGGTCAACGAATACTCACGATTGCATA	TCCATTCATTTATGTTTAACACAGGTCAAGCGGTGGTCAACGAATACTCACGATTGCATA	False	10	0	0	20	0.031123560535325237	TCTATTCATTTATGTTTAACACAGGTCAAGCGGTGGTCAACGAATACTCACGATTGCATA	TCCATTCATTTATGTTTAACACAGGTCAAGCGGTGGTCAACGAATACTCACGATTGCATA
TCCATTCATTTATGTTTAACACAGGTCAAGCGGTGGTAAACGAATACTCACGATTGCATA	TCCATTCATTTATGTTTAACACAGGTCAAGCGGTGGTCAACGAATACTCACGATTGCATA	False	0	0	1	16	0.027231261488188444	TCCATTCATTTATGTTTAACACAGATCAAGCGGTGGTCAACGAATACTCACGATTGCATA	TCCATTCATTTATGTTTAACACAGGTCAAGCGGTGGTCAACGAATACTCACGATTGCATA	False	0	0	1	15	0.026292725679228746	TCCATTCATTTATGTTTAACACAGGTCAAGCGGTAGTCAACGAATACTCACGATTGCATA	TCCATTCATTTATGTTTAACACAGGTCAAGCGGTGGTCAACGAATACTCACGATTGCATA	False	0	0	1	16	0.027571470420981892	TCCATTCATTTATGTTTAACACAGGTCAAGCGGTGGTCAACGAATACTCGCGATTGCATA	TCCATTCATTTATGTTTAACACAGGTCAAGCGGTGGTCAACGAATACTCACGATTGCATA	False	0	0	1	11	0.021818470326880356	TCCATTCATTTATGTTTAACACAGGTCAAGCGGTGGTCAACGAATACCCACGATTGCATA	TCCATTCATTTATGTTTAACACAGGTCAAGCGGTGGTCAACGAATACTCACGATTGCATA	False	0	0	1	12	0.021597883407426074	TCCATTCATTTATGTTTAACACAGGTCAAGCGGTGATCAACGAATACTCACGATTGCATA	TCCATTCATTTATGTTTAACACAGGTCAAGCGGTGGTCAACGAATACTCACGATTGCATA	False	0	0	1	20	0.031123560535325237	TCCATTCATTTATGTTTAACACAGGTCAGGCGGTGGTCAACGAATACTCACGATTGCATA	TCCATTCATTTATGTTTAACACAGGTCAAGCGGTGGTCAACGAATACTCACGATTGCATA
TCCATTCATTTATGTTTAACACAGGTCAAGCGGTGGTCAACGAATACCCACGATTGCATA	TCCATTCATTTATGTTTAACACAGGTCAAGCGGTGGTCAACGAATACTCACGATTGCATA	False	0	0	1	15	0.025529307645176667	TCCATTCATTTATGTTTAACACAGGTCAAGCGGTGATCAACGAATACTCACGATTGCATA	TCCATTCATTTATGTTTAACACAGGTCAAGCGGTGGTCAACGAATACTCACGATTGCATA	False	0	0	1	15	0.026292725679228746	TCCATTCATTTATGTTTAACACAGATCAAGCGGTGGTCAACGAATACTCACGATTGCATA	TCCATTCATTTATGTTTAACACAGGTCAAGCGGTGGTCAACGAATACTCACGATTGCATA	False	0	0	1	16	0.027571470420981892	TCCATTCATTTATGTTTAACACAGGTCAAGCGGTGGTCAACGAATACTCACAATTGCATA	TCCATTCATTTATGTTTAACACAGGTCAAGCGGTGGTCAACGAATACTCACGATTGCATA	True	0	0	0	11	0.021818470326880356	TCCATTCATTTATGTTTAACACATGTCAAGCGGTGGTCAACGAATACTCACGATTGCATA	TCCATTCATTTATGTTTAACACAGGTCAAGCGGTGGTCAACGAATACTCACGATTGCATA	False	0	0	1	12	0.021597883407426074	TCCATTCATTTATGTTTAACACAGGTTAAGCGGTGGTCAACGAATACTCACGATTGCATA	TCCATTCATTTATGTTTAACACAGGTCAAGCGGTGGTCAACGAATACTCACGATTGCATA	False	0	0	1	18	0.028011204481792718	ACCATTCATTTATGTTTAACACAGGTCAAGCGGTGGTCAACGAATACTCACGATTGCATA	TCCATTCATTTATGTTTAACACAGGTCAAGCGGTGGTCAACGAATACTCACGATTGCATA
TCCATTCATTTATGTTTA-------------GGTGGTCAACGAATACTCACGATTGCATA	TCCATTCATTTATGTTTAACACAGGTCAAGCGGTGGTCAACGAATACTCACGATTGCATA	False	13	0	0	15	0.025529307645176667	TCCATTCATTTATGTTTAACACAGGTCAAGCGGTGGTCAACGAATACTTACGATTGCATA	TCCATTCATTTATGTTTAACACAGGTCAAGCGGTGGTCAACGAATACTCACGATTGCATA	False	0	0	1	14	0.0245398773006135	TCCATTCATTCATGTTTAACACAGGTCAAGCGGTGGTCAACGAATACTCACGATTGCATA	TCCATTCATTTATGTTTAACACAGGTCAAGCGGTGGTCAACGAATACTCACGATTGCATA	False	0	0	1	16	0.02757147042098189	TCCATTCATTTATGTTTAACACAGGTCAAGCGGTGGTCAACGAATATTCACGATTGCATA	TCCATTCATTTATGTTTAACACAGGTCAAGCGGTGGTCAACGAATACTCACGATTGCATA	False	0	0	1	11	0.021818470326880356	TCCATTCATTTATGTTTAACACAGGACAAGCGGTGGTCAACGAATACTCACGATTGCATA	TCCATTCATTTATGTTTAACACAGGTCAAGCGGTGGTCAACGAATACTCACGATTGCATA	False	0	0	1	12	0.02159788340742607	TCCATTCATTTATGTTTAACACAGGTCAAGCGGTGGTCAACGAATACCCACGATTGCATA	TCCATTCATTTATGTTTAACACAGGTCAAGCGGTGGTCAACGAATACTCACGATTGCATA	False	0	0	1	18	0.028011204481792718	TCCATTCATTTATGTTTAACACAGGTCAAGCGGTGGTCAACGAATACTTACGATTGCATA	TCCATTCATTTATGTTTAACACAGGTCAAGCGGTGGTCAACGAATACTCACGATTGCATA
TCCACTCATTTATGTTTAACACAGGTCAAGCGGTGGTCAACGAATACTCACGATTGCATA	TCCATTCATTTATGTTTAACACAGGTCAAGCGGTGGTCAACGAATACTCACGATTGCATA	True	0	0	0	15	0.025529307645176663	TCCATTCATTTATGTTTAACACAGGTCAA-CGGTGGTCAACGAATACTCACGATTGCATA	TCCATTCATTTATGTTTAACACAGGTCAAGCGGTGGTCAACGAATACTCACGATTGCATA	False	1	0	0	14	0.0245398773006135	TCCATTCATTTATGTTTAACACAGGTCAAGCTGTGGTCAACGAATACTCACGATTGCATA	TCCATTCATTTATGTTTAACACAGGTCAAGCGGTGGTCAACGAATACTCACGATTGCATA	False	0	0	1	15	0.025848253519670527	CCCATTCATTTATGTTTAACACAGGTCAAGCGGTGGTCAACGAATACTCACGATTGCATA	TCCATTCATTTATGTTTAACACAGGTCAAGCGGTGGTCAACGAATACTCACGATTGCATA	True	0	0	0	11	0.021818470326880352	TCCATTCATTTATGTTTAACACAGGTCAAGCGGTGGTCAACGAATACTCACAATTGCATA	TCCATTCATTTATGTTTAACACAGGTCAAGCGGTGGTCAACGAATACTCACGATTGCATA	True	0	0	0	11	0.019798059790140567	TCCATTCATTTATGTTCAACACAGGTCAAGCGGTGGTCAACGAATACTCACGATTGCATA	TCCATTCATTTATGTTTAACACAGGTCAAGCGGTGGTCAACGAATACTCACGATTGCATA	False	0	0	1	18	0.028011204481792715	TCCATTCATTTATGTTTAACACAGGTCAAGCGGTGGTCAACGAATACTCACTATTGCATA	TCCATTCATTTATGTTTAACACAGGTCAAGCGGTGGTCAACGAATACTCACGATTGCATA
TCCATTCATTTATGTTTAACACAGGTCAAGCGATGGTCAACGAATACTCACGATTGCATA	TCCATTCATTTATGTTTAACACAGGTCAAGCGGTGGTCAACGAATACTCACGATTGCATA	False	0	0	1	15	0.025529307645176663	TCCATTCATTTATGTTTAACACAGGTCAAGCGGTGGTCAACGAATACTCACGATCGCATA	TCCATTCATTTATGTTTAACACAGGTCAAGCGGTGGTCAACGAATACTCACGATTGCATA	True	0	0	0	14	0.024539877300613498	TCCATTCATTTATGTTTAACACAGGTCAAGCGGTGGTCAACGAATACTCACAATTGCATA	TCCATTCATTTATGTTTAACACAGGTCAAGCGGTGGTCAACGAATACTCACGATTGCATA	True	0	0	0	15	0.025848253519670523	TCCATTCATTTATGTTTAACACAGGTCAAGCGGTAGTCAACGAATACTCACGATTGCATA	TCCATTCATTTATGTTTAACACAGGTCAAGCGGTGGTCAACGAATACTCACGATTGCATA	False	0	0	1	11	0.021818470326880352	TCCATTCATTTATGTTTAACACAGGTCAAGCGGTGGTCAACGAATATTCACGATTGCATA	TCCATTCATTTATGTTTAACACAGGTCAAGCGGTGGTCAACGAATACTCACGATTGCATA	False	0	0	1	11	0.019798059790140567	TCCATTCATTTATGTTTAACACAGGTCAAGCGGTGGTCAACGAATACTCACGACTGCATA	TCCATTCATTTATGTTTAACACAGGTCAAGCGGTGGTCAACGAATACTCACGATTGCATA	True	0	0	0	18	0.02801120448179271	TCCATTCATTTATGTTTAACATAGGTCAAGCGGTGGTCAACGAATACTCACGATTGCATA	TCCATTCATTTATGTTTAACACAGGTCAAGCGGTGGTCAACGAATACTCACGATTGCATA
TCCATTCATTTATGTTTAACACAGGTCAAGAGGTGGTCAACGAATACTCACGATTGCATA	TCCATTCATTTATGTTTAACACAGGTCAAGCGGTGGTCAACGAATACTCACGATTGCATA	False	0	0	1	15	0.025529307645176663	TCCATTCATTTATGTTTAACACAGGTCAAGCGGTGGTCGACGAATACTCACGATTGCATA	TCCATTCATTTATGTTTAACACAGGTCAAGCGGTGGTCAACGAATACTCACGATTGCATA	False	0	0	1	14	0.024539877300613498	ACCATTCATTTATGTTTAACACAGGTCAAGCGGTGGTCAACGAATACTCACGATTGCATA	TCCATTCATTTATGTTTAACACAGGTCAAGCGGTGGTCAACGAATACTCACGATTGCATA	True	0	0	0	14	0.024125036618359158	TCCATTCATTCATGTTTAACACAGGTCAAGCGGTGGTCAACGAATACTCACGATTGCATA	TCCATTCATTTATGTTTAACACAGGTCAAGCGGTGGTCAACGAATACTCACGATTGCATA	False	0	0	1	10	0.019834973024436684	TCCATTCATTTATGTTTAACACAGGTCAAGCGGTAGTCAACGAATACTCACGATTGCATA	TCCATTCATTTATGTTTAACACAGGTCAAGCGGTGGTCAACGAATACTCACGATTGCATA	False	0	0	1	11	0.019798059790140567	TACATTCATTTATGTTTAACACAGGTCAAGCGGTGGTCAACGAATACTCACGATTGCATA	TCCATTCATTTATGTTTAACACAGGTCAAGCGGTGGTCAACGAATACTCACGATTGCATA	True	0	0	0	17	0.026455026455026457	CCCATTCATTTATGTTTAACACAGGTCAAGCGGTGGTCAACGAATACTCACGATTGCATA	TCCATTCATTTATGTTTAACACAGGTCAAGCGGTGGTCAACGAATACTCACGATTGCATA
TCCATTCATTTATGTTTAACAC--------CGGTGGTCAACGAATACTCACGATTGCATA	TCCATTCATTTATGTTTAACACAGGTCAAGCGGTGGTCAACGAATACTCACGATTGCATA	False	8	0	0	14	0.023827353802164886	TCCATTCATTTATGTTTAACACAGGTCAAGCGGTGGTCAACGAATACCCACGATTGCATA	TCCATTCATTTATGTTTAACACAGGTCAAGCGGTGGTCAACGAATACTCACGATTGCATA	False	0	0	1	14	0.024539877300613498	TCCATTCATCTATGTTTAACACAGGTCAAGCGGTGGTCAACGAATACTCACGATTGCATA	TCCATTCATTTATGTTTAACACAGGTCAAGCGGTGGTCAACGAATACTCACGATTGCATA	True	0	0	0	14	0.024125036618359155	TCCATTCATTTATGTTTAACACAGGTC----GGTGGTCAACGAATACTCACGATTGCATA	TCCATTCATTTATGTTTAACACAGGTCAAGCGGTGGTCAACGAATACTCACGATTGCATA	False	4	0	0	10	0.019834973024436684	TCCATTCATTTATGTTTAACACAGGTCAAGCGGTGGTCGACGAATACTCACGATTGCATA	TCCATTCATTTATGTTTAACACAGGTCAAGCGGTGGTCAACGAATACTCACGATTGCATA	False	0	0	1	11	0.019798059790140567	TCCATTCATTTATGTTTAACACAGGTCAA-CGGTGGTCAACGAATACTCACGATTGCATA	TCCATTCATTTATGTTTAACACAGGTCAAGCGGTGGTCAACGAATACTCACGATTGCATA	False	1	0	0	17	0.026455026455026454	TCCATTCATTTATGTTTAACACAGGTCAAGCGATGGTCAACGAATACTCACGATTGCATA	TCCATTCATTTATGTTTAACACAGGTCAAGCGGTGGTCAACGAATACTCACGATTGCATA
TCTATTCATTTATGTTTAACACAGGTCAAGCGGTGGTCAACGAATACTCACGATTGCATA	TCCATTCATTTATGTTTAACACAGGTCAAGCGGTGGTCAACGAATACTCACGATTGCATA	True	0	0	0	14	0.023827353802164886	TCCATTCATTTATGTTTAATACAGGTCAAGCGGTGGTCAACGAATACTCACGATTGCATA	TCCATTCATTTATGTTTAACACAGGTCAAGCGGTGGTCAACGAATACTCACGATTGCATA	False	0	0	1	14	0.024539877300613498	TCCATTCATTTATGTTTAACACAGGTCAAACGGTGGTCAACGAATACTCACGATTGCATA	TCCATTCATTTATGTTTAACACAGGTCAAGCGGTGGTCAACGAATACTCACGATTGCATA	False	0	0	1	14	0.02412503661835915	TCCATTCATTTATGTTTAACACAGGTCGAGCGGTGGTCAACGAATACTCACGATTGCATA	TCCATTCATTTATGTTTAACACAGGTCAAGCGGTGGTCAACGAATACTCACGATTGCATA	False	0	0	1	10	0.019834973024436684	TCCATTCATTTATGTTTATCACAGGTCAAGCGGTGGTCAACGAATACTCACGATTGCATA	TCCATTCATTTATGTTTAACACAGGTCAAGCGGTGGTCAACGAATACTCACGATTGCATA	False	0	0	1	10	0.01799823617285506	TCCATTCATTTGTGTTTAACACAGGTCAAGCGGTGGTCAACGAATACTCACGATTGCATA	TCCATTCATTTATGTTTAACACAGGTCAAGCGGTGGTCAACGAATACTCACGATTGCATA	False	0	0	1	17	0.026455026455026454	TCCATTCGTTTATGTTTAACACAGGTCAAGCGGTGGTCAACGAATACTCACGATTGCATA	TCCATTCATTTATGTTTAACACAGGTCAAGCGGTGGTCAACGAATACTCACGATTGCATA
TCCATTCATT-ATGTTTAACACAGGTCAAGCGGTGGTCAACGAATACTCACGATTGCATA	TCCATTCATTTATGTTTAACACAGGTCAAGCGGTGGTCAACGAATACTCACGATTGCATA	False	1	0	0	14	0.023827353802164886	..CCATTCATTTATGTTTAACACAGGTCAAGCGGTGGTCAACGAATACTCACGATTGCATA	TCCATTCATTTATGTTTAACACAGGTCAAGCGGTGGTCAACGAATACTCACGATTGCATA	True	0	0	0	14	0.024539877300613494	TCCATTCATTTATGTTTAACACAGGACAAGCGGTGGTCAACGAATACTCACGATTGCATA	TCCATTCATTTATGTTTAACACAGGTCAAGCGGTGGTCAACGAATACTCACGATTGCATA	False	0	0	1	13	0.022401819717047786	TCCATTCATTTATATTTAACACAGGTCAAGCGGTGGTCAACGAATACTCACGATTGCATA	TCCATTCATTTATGTTTAACACAGGTCAAGCGGTGGTCAACGAATACTCACGATTGCATA	False	0	0	1	9	0.01785147572199302	TCCATTCATTTATGTTTAACACAGGTCAAGCGGTGGTCAACGAACACTCACGATTGCATA	TCCATTCATTTATGTTTAACACAGGTCAAGCGGTGGTCAACGAATACTCACGATTGCATA	False	0	0	1	10	0.01799823617285506	TCCATTCATTTATGTTTAGCACAGGTCAAGCGGTGGTCAACGAATACTCACGATTGCATA	TCCATTCATTTATGTTTAACACAGGTCAAGCGGTGGTCAACGAATACTCACGATTGCATA	False	0	0	1	16	0.02489884842826019	TCCATTCATTTATGTTTAACACAGGTCAAGCGGTGGTCAGCGAATACTCACGATTGCATA	TCCATTCATTTATGTTTAACACAGGTCAAGCGGTGGTCAACGAATACTCACGATTGCATA
TCCATTCATTTATGTTTAACACAGGTCAAGCGGTGGTTAACGAATACTCACGATTGCATA	TCCATTCATTTATGTTTAACACAGGTCAAGCGGTGGTCAACGAATACTCACGATTGCATA	False	0	0	1	13	0.022125399959153108	TCCATCCATTTATGTTTAACACAGGTCAAGCGGTGGTCAACGAATACTCACGATTGCATA	TCCATTCATTTATGTTTAACACAGGTCAAGCGGTGGTCAACGAATACTCACGATTGCATA	True	0	0	0	13	0.02278702892199825	TCCATTCATTTGTGTTTAACACAGGTCAAGCGGTGGTCAACGAATACTCACGATTGCATA	TCCATTCATTTATGTTTAACACAGGTCAAGCGGTGGTCAACGAATACTCACGATTGCATA	False	0	0	1	13	0.022401819717047786	TCCATTCATTTATGTTTAACACAGGTCAAGCGGTGGTCAACGAATACTCACGATTGCGTA	TCCATTCATTTATGTTTAACACAGGTCAAGCGGTGGTCAACGAATACTCACGATTGCATA	True	0	0	0	9	0.01785147572199302	TCCATTCATTTATGTTTAACACAGGTCAAACGGTGGTCAACGAATACTCACGATTGCATA	TCCATTCATTTATGTTTAACACAGGTCAAGCGGTGGTCAACGAATACTCACGATTGCATA	False	0	0	1	10	0.01799823617285506	TCCATTCATTTATGTTTAACACAGGTCAAGCGGTGGTCAACTAATACTCACGATTGCATA	TCCATTCATTTATGTTTAACACAGGTCAAGCGGTGGTCAACGAATACTCACGATTGCATA	False	0	0	1	14	0.02178649237472767	TCCATTCATTTATGTTTAACACAGGTCAAGCGGTGGTCAATGAATACTCACGATTGCATA	TCCATTCATTTATGTTTAACACAGGTCAAGCGGTGGTCAACGAATACTCACGATTGCATA
TCCATACATTTATGTTTAACACAGGTCAAGCGGTGGTCAACGAATACTCACGATTGCATA	TCCATTCATTTATGTTTAACACAGGTCAAGCGGTGGTCAACGAATACTCACGATTGCATA	True	0	0	0	13	0.022125399959153108	TCCATTCATCTATGTTTAACACAGGTCAAGCGGTGGTCAACGAATACTCACGATTGCATA	TCCATTCATTTATGTTTAACACAGGTCAAGCGGTGGTCAACGAATACTCACGATTGCATA	True	0	0	0	13	0.02278702892199825	TCCATTCATTTATATTTAACACAGGTCAAGCGGTGGTCAACGAATACTCACGATTGCATA	TCCATTCATTTATGTTTAACACAGGTCAAGCGGTGGTCAACGAATACTCACGATTGCATA	False	0	0	1	13	0.022401819717047786	TCCATTCACTTATGTTTAACACAGGTCAAGCGGTGGTCAACGAATACTCACGATTGCATA	TCCATTCATTTATGTTTAACACAGGTCAAGCGGTGGTCAACGAATACTCACGATTGCATA	True	0	0	0	9	0.01785147572199302	TCCATTCATTTATGTTAAACACAGGTCAAGCGGTGGTCAACGAATACTCACGATTGCATA	TCCATTCATTTATGTTTAACACAGGTCAAGCGGTGGTCAACGAATACTCACGATTGCATA	False	0	0	1	10	0.017998236172855057	TCCATTCATTTATGTTTAACACAGGTCAAGCGGTGGTCAACGAATACTCACGGTTGCATA	TCCATTCATTTATGTTTAACACAGGTCAAGCGGTGGTCAACGAATACTCACGATTGCATA	True	0	0	0	14	0.021786492374727667	TCCATTCATTTATGTTTAACACAGGTCAAGCGGTGATCAACGAATACTCACGATTGCATA	TCCATTCATTTATGTTTAACACAGGTCAAGCGGTGGTCAACGAATACTCACGATTGCATA
TCCATTCATTTATGTTTAACACAGGTCAAACGGTGGTCAACGAATACTCACGATTGCATA	TCCATTCATTTATGTTTAACACAGGTCAAGCGGTGGTCAACGAATACTCACGATTGCATA	False	0	0	1	12	0.020423446116141334	TCCATTCATTTATGTTTGACACAGGTCAAGCGGTGGTCAACGAATACTCACGATTGCATA	TCCATTCATTTATGTTTAACACAGGTCAAGCGGTGGTCAACGAATACTCACGATTGCATA	False	0	0	1	13	0.02278702892199825	TCCATTCATTTATGTTTAACACAGGTCAAGCGGTGGTCAACGAATACTCACGACTGCATA	TCCATTCATTTATGTTTAACACAGGTCAAGCGGTGGTCAACGAATACTCACGATTGCATA	True	0	0	0	12	0.02067860281573642	TCCATTCATTTATGTTTAACACAGGACAAGCGGTGGTCAACGAATACTCACGATTGCATA	TCCATTCATTTATGTTTAACACAGGTCAAGCGGTGGTCAACGAATACTCACGATTGCATA	False	0	0	1	9	0.017851475721993016	TCCATTCATTTATGTTTAACACAGGTCAAGCGGTGGTCAACGAATACTCACGATCGCATA	TCCATTCATTTATGTTTAACACAGGTCAAGCGGTGGTCAACGAATACTCACGATTGCATA	True	0	0	0	9	0.016198412555569554	TCCATTCATTTATGTTTAACACAGGTCATTTATGTTTAACGGTGGTCAACGAATACTCAC	TCCATTCATTTATGTTTAACACAGGTCAAG---------CGGTGGTCAACGAATACTCAC	False	0	9	2	14	0.021786492374727667	TCCATTCATTTATGTTTAACACAGGTCAAGCGGTGGTCAACGAATACTCACGATTGCGTA	TCCATTCATTTATGTTTAACACAGGTCAAGCGGTGGTCAACGAATACTCACGATTGCATA
TCCATTCATTTATGTTTAACACAGGTCAAGCGGTGGTCGACGAATACTCACGATTGCATA	TCCATTCATTTATGTTTAACACAGGTCAAGCGGTGGTCAACGAATACTCACGATTGCATA	False	0	0	1	12	0.020423446116141334	TCCATTCATTTATGTTTAACACAGGTCAAGCGGTGGTCAACGAATACTCACGATTGCATG	TCCATTCATTTATGTTTAACACAGGTCAAGCGGTGGTCAACGAATACTCACGATTGCATA	True	0	0	0	13	0.02278702892199825	TCCATTCATTTATGTTTAACACATGTCAAGCGGTGGTCAACGAATACTCACGATTGCATA	TCCATTCATTTATGTTTAACACAGGTCAAGCGGTGGTCAACGAATACTCACGATTGCATA	False	0	0	1	12	0.02067860281573642	TCCATTCATTTATGTTTAACACAGGTCAAGCGGTGGTCAACGTATACTCACGATTGCATA	TCCATTCATTTATGTTTAACACAGGTCAAGCGGTGGTCAACGAATACTCACGATTGCATA	False	0	0	1	8	0.01586797841954935	TCCATTCATTTATGTTTAACACAGGGCAAGCGGTGGTCAACGAATACTCACGATTGCATA	TCCATTCATTTATGTTTAACACAGGTCAAGCGGTGGTCAACGAATACTCACGATTGCATA	False	0	0	1	9	0.016198412555569554	TCCATTCATTTATGTTTAACACAGGTCAAGCGGTGGTTAACGAATACTCACGATTGCATA	TCCATTCATTTATGTTTAACACAGGTCAAGCGGTGGTCAACGAATACTCACGATTGCATA	False	0	0	1	14	0.021786492374727663	TCCATTCATTTATATTTAACACAGGTCAAGCGGTGGTCAACGAATACTCACGATTGCATA	TCCATTCATTTATGTTTAACACAGGTCAAGCGGTGGTCAACGAATACTCACGATTGCATA
TCCATTCATTTATGTTTAACACAGGTCAAGCGGTGGTCAACGAATACTCACGGTTGCATA	TCCATTCATTTATGTTTAACACAGGTCAAGCGGTGGTCAACGAATACTCACGATTGCATA	True	0	0	0	12	0.02042344611614133	TCCATTCATTTATGTTTAACACAGGTTAAGCGGTGGTCAACGAATACTCACGATTGCATA	TCCATTCATTTATGTTTAACACAGGTCAAGCGGTGGTCAACGAATACTCACGATTGCATA	False	0	0	1	13	0.02278702892199825	TCCATTCATTTATGTTTAACACTGGTCAAGCGGTGGTCAACGAATACTCACGATTGCATA	TCCATTCATTTATGTTTAACACAGGTCAAGCGGTGGTCAACGAATACTCACGATTGCATA	False	0	0	1	12	0.02067860281573642	TCCATTCATTTATGTTTAATACAGGTCAAGCGGTGGTCAACGAATACTCACGATTGCATA	TCCATTCATTTATGTTTAACACAGGTCAAGCGGTGGTCAACGAATACTCACGATTGCATA	False	0	0	1	8	0.015867978419549348	TCCATTCATTTATGTTTAACTCAGGTCAAGCGGTGGTCAACGAATACTCACGATTGCATA	TCCATTCATTTATGTTTAACACAGGTCAAGCGGTGGTCAACGAATACTCACGATTGCATA	False	0	0	1	9	0.016198412555569554	TCCATTCATTTATGTTTAACACAGGTCAAGCGGTGGTCAACGAATACTTACGATTGCATA	TCCATTCATTTATGTTTAACACAGGTCAAGCGGTGGTCAACGAATACTCACGATTGCATA	False	0	0	1	13	0.02023031434796141	TCCATTCATTTATGTTTAACACAAGTCAAGCGGTGGTCAACGAATACTCACGATTGCATA	TCCATTCATTTATGTTTAACACAGGTCAAGCGGTGGTCAACGAATACTCACGATTGCATA
TCCATTCATTTATGTTTAACACAGGACAAGCGGTGGTCAACGAATACTCACGATTGCATA	TCCATTCATTTATGTTTAACACAGGTCAAGCGGTGGTCAACGAATACTCACGATTGCATA	False	0	0	1	12	0.02042344611614133	TCCATTCATTTATGTTTAACACAGGTCAAGCGGTGGTCAACGAATACTCACGATTGCGTA	TCCATTCATTTATGTTTAACACAGGTCAAGCGGTGGTCAACGAATACTCACGATTGCATA	True	0	0	0	13	0.022787028921998246	TCCATTCATTTATGCTTAACACAGGTCAAGCGGTGGTCAACGAATACTCACGATTGCATA	TCCATTCATTTATGTTTAACACAGGTCAAGCGGTGGTCAACGAATACTCACGATTGCATA	False	0	0	1	12	0.02067860281573642	TCCATTCATTTATGTTTAACACAGGTCAAGCGGGGGTCAACGAATACTCACGATTGCATA	TCCATTCATTTATGTTTAACACAGGTCAAGCGGTGGTCAACGAATACTCACGATTGCATA	False	0	0	1	8	0.015867978419549348	TCCATTCATTTATGTTTAACACAGGTCAAGCGGTGGTCAGCGAATACTCACGATTGCATA	TCCATTCATTTATGTTTAACACAGGTCAAGCGGTGGTCAACGAATACTCACGATTGCATA	False	0	0	1	9	0.016198412555569554	TCCGTTCATTTATGTTTAACACAGGTCAAGCGGTGGTCAACGAATACTCACGATTGCATA	TCCATTCATTTATGTTTAACACAGGTCAAGCGGTGGTCAACGAATACTCACGATTGCATA	True	0	0	0	13	0.02023031434796141	TCCGTTCATTTATGTTTAACACAGGTCAAGCGGTGGTCAACGAATACTCACGATTGCATA	TCCATTCATTTATGTTTAACACAGGTCAAGCGGTGGTCAACGAATACTCACGATTGCATA
TCCATTCGTTTATGTTTAACACAGGTCAAGCGGTGGTCAACGAATACTCACGATTGCATA	TCCATTCATTTATGTTTAACACAGGTCAAGCGGTGGTCAACGAATACTCACGATTGCATA	True	0	0	0	11	0.018721492273129553	TCCATTCATTTATGTTTAACACAGGTCAAGCGGGGGTCAACGAATACTCACGATTGCATA	TCCATTCATTTATGTTTAACACAGGTCAAGCGGTGGTCAACGAATACTCACGATTGCATA	False	0	0	1	12	0.021034180543383005	TCCATTCATTTATGTTTAACACAGGTCAAGCGGTGGTTAACGAATACTCACGATTGCATA	TCCATTCATTTATGTTTAACACAGGTCAAGCGGTGGTCAACGAATACTCACGATTGCATA	False	0	0	1	12	0.020678602815736417	TTCATTCATTTATGTTTAACACAGGTCAAGCGGTGGTCAACGAATACTCACGATTGCATA	TCCATTCATTTATGTTTAACACAGGTCAAGCGGTGGTCAACGAATACTCACGATTGCATA	True	0	0	0	8	0.015867978419549348	TCCATTCATTTATGTTTGACACAGGTCAAGCGGTGGTCAACGAATACTCACGATTGCATA	TCCATTCATTTATGTTTAACACAGGTCAAGCGGTGGTCAACGAATACTCACGATTGCATA	False	0	0	1	9	0.01619841255556955	TCCATTCATTTATGTTTAACACAGGTCAAGCGATGGTCAACGAATACTCACGATTGCATA	TCCATTCATTTATGTTTAACACAGGTCAAGCGGTGGTCAACGAATACTCACGATTGCATA	False	0	0	1	13	0.020230314347961405	TCCATTCATTTATGTTTAACACAGGTCAAGCGGTAGTCAACGAATACTCACGATTGCATA	TCCATTCATTTATGTTTAACACAGGTCAAGCGGTGGTCAACGAATACTCACGATTGCATA
TCCATTCATTTATGTTCAACACAGGTCAAGCGGTGGTCAACGAATACTCACGATTGCATA	TCCATTCATTTATGTTTAACACAGGTCAAGCGGTGGTCAACGAATACTCACGATTGCATA	False	0	0	1	11	0.018721492273129553	TCCATTCATTTATGTTTAACACAGGTCAAGCGGTGGTCAACGAATACTCACGATTGCACA	TCCATTCATTTATGTTTAACACAGGTCAAGCGGTGGTCAACGAATACTCACGATTGCATA	True	0	0	0	12	0.021034180543383005	TCCATTCATTTATGTTTAACACAGGTCGAGCGGTGGTCAACGAATACTCACGATTGCATA	TCCATTCATTTATGTTTAACACAGGTCAAGCGGTGGTCAACGAATACTCACGATTGCATA	False	0	0	1	11	0.01895538591442505	TCCATTCATTTATGTTTAACACCGGTCAAGCGGTGGTCAACGAATACTCACGATTGCATA	TCCATTCATTTATGTTTAACACAGGTCAAGCGGTGGTCAACGAATACTCACGATTGCATA	False	0	0	1	7	0.013884481117105682	TCAATTCATTTATGTTTAACACAGGTCAAGCGGTGGTCAACGAATACTCACGATTGCATA	TCCATTCATTTATGTTTAACACAGGTCAAGCGGTGGTCAACGAATACTCACGATTGCATA	True	0	0	0	9	0.01619841255556955	TCTATTCATTTATGTTTAACACAGGTCAAGCGGTGGTCAACGAATACTCACGATTGCATA	TCCATTCATTTATGTTTAACACAGGTCAAGCGGTGGTCAACGAATACTCACGATTGCATA	True	0	0	0	13	0.020230314347961405	TCCATTCATTTATGTTTAATACAGGTCAAGCGGTGGTCAACGAATACTCACGATTGCATA	TCCATTCATTTATGTTTAACACAGGTCAAGCGGTGGTCAACGAATACTCACGATTGCATA
TCCATTCATTTATGTTTAACACAGGTCAAGCGGTGGTCAACGAATACTTACGATTGCATA	TCCATTCATTTATGTTTAACACAGGTCAAGCGGTGGTCAACGAATACTCACGATTGCATA	False	0	0	1	11	0.018721492273129553	TCCATTCATTTATGTTTAACAC---------GGTGGTCAACGAATACTCACGATTGCATA	TCCATTCATTTATGTTTAACACAGGTCAAGCGGTGGTCAACGAATACTCACGATTGCATA	False	9	0	0	12	0.021034180543382998	TCCATTCATTTATGTTTAACACAGGTCAAGCGGTGGTCAACGAATGCTCACGATTGCATA	TCCATTCATTTATGTTTAACACAGGTCAAGCGGTGGTCAACGAATACTCACGATTGCATA	False	0	0	1	11	0.01895538591442505	TCCTTTCATTTATGTTTAACACAGGTCAAGCGGTGGTCAACGAATACTCACGATTGCATA	TCCATTCATTTATGTTTAACACAGGTCAAGCGGTGGTCAACGAATACTCACGATTGCATA	True	0	0	0	7	0.013884481117105682	TCCATTCGTTTATGTTTAACACAGGTCAAGCGGTGGTCAACGAATACTCACGATTGCATA	TCCATTCATTTATGTTTAACACAGGTCAAGCGGTGGTCAACGAATACTCACGATTGCATA	True	0	0	0	9	0.01619841255556955	TCCATTCATTTATGTTTAACACAGGTCAAGCGGTAGTCAACGAATACTCACGATTGCATA	TCCATTCATTTATGTTTAACACAGGTCAAGCGGTGGTCAACGAATACTCACGATTGCATA	False	0	0	1	13	0.020230314347961405	TCCATTCATTTGTGTTTAACACAGGTCAAGCGGTGGTCAACGAATACTCACGATTGCATA	TCCATTCATTTATGTTTAACACAGGTCAAGCGGTGGTCAACGAATACTCACGATTGCATA
TCCATTCATTTATGTTTAACACAGGTCAAGCTGTGGTCAACGAATACTCACGATTGCATA	TCCATTCATTTATGTTTAACACAGGTCAAGCGGTGGTCAACGAATACTCACGATTGCATA	False	0	0	1	10	0.01701953843011778	TCCACTCATTTATGTTTAACACAGGTCAAGCGGTGGTCAACGAATACTCACGATTGCATA	TCCATTCATTTATGTTTAACACAGGTCAAGCGGTGGTCAACGAATACTCACGATTGCATA	True	0	0	0	11	0.019281332164767753	TCCATTCATTTATGTTTAACACAGGTCAAGCGGTGGTCAACGAATACTCACGATCGCATA	TCCATTCATTTATGTTTAACACAGGTCAAGCGGTGGTCAACGAATACTCACGATTGCATA	True	0	0	0	11	0.01895538591442505	TCCATTCATTTATGTTTAACACAGGTCAAGCGGTGGTCAACGAATGCTCACGATTGCATA	TCCATTCATTTATGTTTAACACAGGTCAAGCGGTGGTCAACGAATACTCACGATTGCATA	False	0	0	1	7	0.013884481117105682	TCCATTCATTTATGTTTAACACAGGTCAAGCGGTGGTCAACGAATACTCACGGTTGCATA	TCCATTCATTTATGTTTAACACAGGTCAAGCGGTGGTCAACGAATACTCACGATTGCATA	True	0	0	0	9	0.01619841255556955	TCCATTCGTTTATGTTTAACACAGGTCAAGCGGTGGTCAACGAATACTCACGATTGCATA	TCCATTCATTTATGTTTAACACAGGTCAAGCGGTGGTCAACGAATACTCACGATTGCATA	True	0	0	0	13	0.020230314347961405	TCCATTCATTTATGTTTAACACAGGTCAAACGGTGGTCAACGAATACTCACGATTGCATA	TCCATTCATTTATGTTTAACACAGGTCAAGCGGTGGTCAACGAATACTCACGATTGCATA
TCCATTCATTTAAGTTTAACACAGGTCAAGCGGTGGTCAACGAATACTCACGATTGCATA	TCCATTCATTTATGTTTAACACAGGTCAAGCGGTGGTCAACGAATACTCACGATTGCATA	False	0	0	1	10	0.01701953843011778	TCCATTCATTCATGTTTAACACAGGTCAAGCGGTGGTCAACGAATACTCACGATTGCATA	TCCATTCATTTATGTTTAACACAGGTCAAGCGGTGGTCAACGAATACTCACGATTGCATA	False	0	0	1	11	0.019281332164767746	TCCATTCGTTTATGTTTAACACAGGTCAAGCGGTGGTCAACGAATACTCACGATTGCATA	TCCATTCATTTATGTTTAACACAGGTCAAGCGGTGGTCAACGAATACTCACGATTGCATA	True	0	0	0	10	0.017232169013113682	TCCATTCATTTATGTTTAACACAGGTC---CGGTGGTCAACGAATACTCACGATTGCATA	TCCATTCATTTATGTTTAACACAGGTCAAGCGGTGGTCAACGAATACTCACGATTGCATA	False	3	0	0	7	0.013884481117105682	TCCATTCATTTATGTTTAACACAGGTCAAGCGGTGGTTAACGAATACTCACGATTGCATA	TCCATTCATTTATGTTTAACACAGGTCAAGCGGTGGTCAACGAATACTCACGATTGCATA	False	0	0	1	8	0.01439858893828405	TCCATTCATTTATGTTTAACACAGGTCAAGCTGTGGTCAACGAATACTCACGATTGCATA	TCCATTCATTTATGTTTAACACAGGTCAAGCGGTGGTCAACGAATACTCACGATTGCATA	False	0	0	1	13	0.020230314347961405	TCCATTCATTTATGTTTAACACAGGTCAAGCGGTGGTCAACGAATACTCACGATTGCTTA	TCCATTCATTTATGTTTAACACAGGTCAAGCGGTGGTCAACGAATACTCACGATTGCATA
TCCATTCATTTATATTTAACACAGGTCAAGCGGTGGTCAACGAATACTCACGATTGCATA	TCCATTCATTTATGTTTAACACAGGTCAAGCGGTGGTCAACGAATACTCACGATTGCATA	False	0	0	1	10	0.017019538430117775	TCCATTCATTTATGTTTAACACAGGTCAAGCGGTGGTTAACGAATACTCACGATTGCATA	TCCATTCATTTATGTTTAACACAGGTCAAGCGGTGGTCAACGAATACTCACGATTGCATA	False	0	0	1	11	0.019281332164767746	TCCATTCATTTATGTTTAACACAGGTCAAGCGGTGGTCAGCGAATACTCACGATTGCATA	TCCATTCATTTATGTTTAACACAGGTCAAGCGGTGGTCAACGAATACTCACGATTGCATA	False	0	0	1	10	0.017232169013113682	TCCATTCATTTATGTCTAACACAGGTCAAGCGGTGGTCAACGAATACTCACGATTGCATA	TCCATTCATTTATGTTTAACACAGGTCAAGCGGTGGTCAACGAATACTCACGATTGCATA	False	0	0	1	7	0.013884481117105682	TCCATTCATTTATGTTTAACACAGGTCAAGCGGTGGTCAACTAATACTCACGATTGCATA	TCCATTCATTTATGTTTAACACAGGTCAAGCGGTGGTCAACGAATACTCACGATTGCATA	False	0	0	1	8	0.014398588938284048	TCCATTCATTTATGTCTAACACAGGTCAAGCGGTGGTCAACGAATACTCACGATTGCATA	TCCATTCATTTATGTTTAACACAGGTCAAGCGGTGGTCAACGAATACTCACGATTGCATA	False	0	0	1	13	0.020230314347961405	TCCATTCATTTATGTTTAACACAGGTCAAGCGGTGTTCAACGAATACTCACGATTGCATA	TCCATTCATTTATGTTTAACACAGGTCAAGCGGTGGTCAACGAATACTCACGATTGCATA
TCCATTCATTTACGTTTAACACAGGTCAAGCGGTGGTCAACGAATACTCACGATTGCATA	TCCATTCATTTATGTTTAACACAGGTCAAGCGGTGGTCAACGAATACTCACGATTGCATA	False	0	0	1	10	0.017019538430117775	TTCATTCATTTATGTTTAACACAGGTCAAGCGGTGGTCAACGAATACTCACGATTGCATA	TCCATTCATTTATGTTTAACACAGGTCAAGCGGTGGTCAACGAATACTCACGATTGCATA	True	0	0	0	10	0.0175284837861525	TCCATTCATTTATGTTTAACACAGGTCAAGCGGTGGTCAACGAATATTCACGATTGCATA	TCCATTCATTTATGTTTAACACAGGTCAAGCGGTGGTCAACGAATACTCACGATTGCATA	False	0	0	1	10	0.017232169013113682	TCCATTCATTTATGTTTAACACAGGT--------GGTCAACGAATACTCACGATTGCATA	TCCATTCATTTATGTTTAACACAGGTCAAGCGGTGGTCAACGAATACTCACGATTGCATA	False	8	0	0	7	0.013884481117105682	TCCATTCATTTATGTTTAACACAGGTCAAGCGGTGGACAACGAATACTCACGATTGCATA	TCCATTCATTTATGTTTAACACAGGTCAAGCGGTGGTCAACGAATACTCACGATTGCATA	False	0	0	1	8	0.014398588938284048	TCCATTCATTTATGGTTAACACAGGTCAAGCGGTGGTCAACGAATACTCACGATTGCATA	TCCATTCATTTATGTTTAACACAGGTCAAGCGGTGGTCAACGAATACTCACGATTGCATA	False	0	0	1	13	0.020230314347961405	TCCATTCATTTATGTTTAACACAGGTCAAGCGTTGGTCAACGAATACTCACGATTGCATA	TCCATTCATTTATGTTTAACACAGGTCAAGCGGTGGTCAACGAATACTCACGATTGCATA
TCCATTCATTTATGTTTAACACTGGTCAAGCGGTGGTCAACGAATACTCACGATTGCATA	TCCATTCATTTATGTTTAACACAGGTCAAGCGGTGGTCAACGAATACTCACGATTGCATA	False	0	0	1	10	0.017019538430117775	TCCATTCGTTTATGTTTAACACAGGTCAAGCGGTGGTCAACGAATACTCACGATTGCATA	TCCATTCATTTATGTTTAACACAGGTCAAGCGGTGGTCAACGAATACTCACGATTGCATA	True	0	0	0	10	0.0175284837861525	TCCATTCATTTATGTTTAACACAGGTCAAGCGGTGGTCAACGAGTACTCACGATTGCATA	TCCATTCATTTATGTTTAACACAGGTCAAGCGGTGGTCAACGAATACTCACGATTGCATA	False	0	0	1	9	0.015508952111802315	TCCACTCATTTATGTTTAACACAGGTCAAGCGGTGGTCAACGAATACTCACGATTGCATA	TCCATTCATTTATGTTTAACACAGGTCAAGCGGTGGTCAACGAATACTCACGATTGCATA	True	0	0	0	7	0.01388448111710568	TTCATTCATTTATGTTTAACACAGGTCAAGCGGTGGTCAACGAATACTCACGATTGCATA	TCCATTCATTTATGTTTAACACAGGTCAAGCGGTGGTCAACGAATACTCACGATTGCATA	True	0	0	0	8	0.014398588938284048	TCCATTCATTTATGTTTAACACAGGTC---CGGTGGTCAACGAATACTCACGATTGCATA	TCCATTCATTTATGTTTAACACAGGTCAAGCGGTGGTCAACGAATACTCACGATTGCATA	False	3	0	0	12	0.01867413632119514	TCCATTCATTTATGCTTAACACAGGTCAAGCGGTGGTCAACGAATACTCACGATTGCATA	TCCATTCATTTATGTTTAACACAGGTCAAGCGGTGGTCAACGAATACTCACGATTGCATA
TCCATTCATTTATGGTTAACACAGGTCAAGCGGTGGTCAACGAATACTCACGATTGCATA	TCCATTCATTTATGTTTAACACAGGTCAAGCGGTGGTCAACGAATACTCACGATTGCATA	False	0	0	1	10	0.017019538430117775	TCCATTCATTTATGTTTAGCACAGGTCAAGCGGTGGTCAACGAATACTCACGATTGCATA	TCCATTCATTTATGTTTAACACAGGTCAAGCGGTGGTCAACGAATACTCACGATTGCATA	False	0	0	1	10	0.017528483786152495	TCCATTCATTTATGTTTAACACAGGTCAAGCGGTGGTCGACGAATACTCACGATTGCATA	TCCATTCATTTATGTTTAACACAGGTCAAGCGGTGGTCAACGAATACTCACGATTGCATA	False	0	0	1	9	0.015508952111802315	TCCATTCATTTAT-----------------CGGTGGTCAACGAATACTCACGATTGCATA	TCCATTCATTTATGTTTAACACAGGTCAAGCGGTGGTCAACGAATACTCACGATTGCATA	False	17	0	0	7	0.01388448111710568	TCCATTCATTCATGTTTAACACAGGTCAAGCGGTGGTCAACGAATACTCACGATTGCATA	TCCATTCATTTATGTTTAACACAGGTCAAGCGGTGGTCAACGAATACTCACGATTGCATA	False	0	0	1	8	0.014398588938284048	TCCATTCATTTATGTTTAACACAGGTCAAGCGGTGGTCAACGAGTACTCACGATTGCATA	TCCATTCATTTATGTTTAACACAGGTCAAGCGGTGGTCAACGAATACTCACGATTGCATA	False	0	0	1	12	0.01867413632119514	TCCATTCATTTATGTTTAACACAGATCAAGCGGTGGTCAACGAATACTCACGATTGCATA	TCCATTCATTTATGTTTAACACAGGTCAAGCGGTGGTCAACGAATACTCACGATTGCATA
TCCATTCATTTATGTTTAACACAGGTCAAGCGGTGGTCAACGAATACTCAAGATTGCATA	TCCATTCATTTATGTTTAACACAGGTCAAGCGGTGGTCAACGAATACTCACGATTGCATA	True	0	0	0	9	0.015317584587106	TCCATTCATTTATGTTTAACACAGGTCAAGCGGTGGTCAACGAATACTCACGACTGCATA	TCCATTCATTTATGTTTAACACAGGTCAAGCGGTGGTCAACGAATACTCACGATTGCATA	True	0	0	0	10	0.017528483786152495	TCCATTCATTTATGTTTAACACAGGTCAAGCGGTGGTCAACGAATTCTCACGATTGCATA	TCCATTCATTTATGTTTAACACAGGTCAAGCGGTGGTCAACGAATACTCACGATTGCATA	False	0	0	1	9	0.015508952111802315	TCCATTCATTTATGTTTAACACAGGTCAAGCGGTGGACAACGAATACTCACGATTGCATA	TCCATTCATTTATGTTTAACACAGGTCAAGCGGTGGTCAACGAATACTCACGATTGCATA	False	0	0	1	7	0.01388448111710568	TCCATTCATTTATGTTTAACAAAGGTCAAGCGGTGGTCAACGAATACTCACGATTGCATA	TCCATTCATTTATGTTTAACACAGGTCAAGCGGTGGTCAACGAATACTCACGATTGCATA	False	0	0	1	8	0.014398588938284048	TCCATTCATTTATGTTTAACACAGGTCAAGCGGTGGTCAACGAATACTCACAATTGCATA	TCCATTCATTTATGTTTAACACAGGTCAAGCGGTGGTCAACGAATACTCACGATTGCATA	True	0	0	0	11	0.017117958294428883	TCCATTCATTTATGTTTATCACAGGTCAAGCGGTGGTCAACGAATACTCACGATTGCATA	TCCATTCATTTATGTTTAACACAGGTCAAGCGGTGGTCAACGAATACTCACGATTGCATA
TCCATTCATTTGTGTTTAACACAGGTCAAGCGGTGGTCAACGAATACTCACGATTGCATA	TCCATTCATTTATGTTTAACACAGGTCAAGCGGTGGTCAACGAATACTCACGATTGCATA	False	0	0	1	9	0.015317584587105998	CCCATTCATTTATGTTTAACACAGGTCAAGCGGTGGTCAACGAATACTCACGATTGCATA	TCCATTCATTTATGTTTAACACAGGTCAAGCGGTGGTCAACGAATACTCACGATTGCATA	True	0	0	0	9	0.01577563540753725	CCCATTCATTTATGTTTAACACAGGTCAAGCGGTGGTCAACGAATACTCACGATTGCATA	TCCATTCATTTATGTTTAACACAGGTCAAGCGGTGGTCAACGAATACTCACGATTGCATA	True	0	0	0	9	0.015508952111802315	TCCATTCATTTATGTTTAACGCAGGTCAAGCGGTGGTCAACGAATACTCACGATTGCATA	TCCATTCATTTATGTTTAACACAGGTCAAGCGGTGGTCAACGAATACTCACGATTGCATA	False	0	0	1	7	0.01388448111710568	TCCATTCATTTATGTTTAAC-----------GGTGGTCAACGAATACTCACGATTGCATA	TCCATTCATTTATGTTTAACACAGGTCAAGCGGTGGTCAACGAATACTCACGATTGCATA	False	11	0	0	8	0.014398588938284048	TCCATTCATTTATGTTTAACACAGGTCAAGCGGTGGTAAACGAATACTCACGATTGCATA	TCCATTCATTTATGTTTAACACAGGTCAAGCGGTGGTCAACGAATACTCACGATTGCATA	False	0	0	1	11	0.017117958294428883	TCCATTCATTTATGTTTAGCACAGGTCAAGCGGTGGTCAACGAATACTCACGATTGCATA	TCCATTCATTTATGTTTAACACAGGTCAAGCGGTGGTCAACGAATACTCACGATTGCATA
TCCATTCATTTATGTTTAACACAGGTCAAGCGGTTGTCAACGAATACTCACGATTGCATA	TCCATTCATTTATGTTTAACACAGGTCAAGCGGTGGTCAACGAATACTCACGATTGCATA	False	0	0	1	9	0.015317584587105998	TCCATTCATTTATGTTTAACACAGGTTTAACGGTGGTCAACGAATACTCACGATTGCATA	TCCATTCATTTATGTTTAACACAGGTCAAGCGGTGGTCAACGAATACTCACGATTGCATA	False	0	0	3	9	0.01577563540753725	TCCATTCATTTATGTTTAACACAGGTCAAGCGGTGGTCAACGAATACTCACGAATGCATA	TCCATTCATTTATGTTTAACACAGGTCAAGCGGTGGTCAACGAATACTCACGATTGCATA	True	0	0	0	9	0.015508952111802313	TCCATTCATTTGTGTTTAACACAGGTCAAGCGGTGGTCAACGAATACTCACGATTGCATA	TCCATTCATTTATGTTTAACACAGGTCAAGCGGTGGTCAACGAATACTCACGATTGCATA	False	0	0	1	7	0.01388448111710568	TCCATTCATTTATATTTAACACAGGTCAAGCGGTGGTCAACGAATACTCACGATTGCATA	TCCATTCATTTATGTTTAACACAGGTCAAGCGGTGGTCAACGAATACTCACGATTGCATA	False	0	0	1	8	0.014398588938284048	TCCATTCATTTATGTTTAACACAGGTCAAGCGGTGGTCAACGTATACTCACGATTGCATA	TCCATTCATTTATGTTTAACACAGGTCAAGCGGTGGTCAACGAATACTCACGATTGCATA	False	0	0	1	11	0.017117958294428883	TCCATTCATTTATGTTTAACGCAGGTCAAGCGGTGGTCAACGAATACTCACGATTGCATA	TCCATTCATTTATGTTTAACACAGGTCAAGCGGTGGTCAACGAATACTCACGATTGCATA
TCCATTCATTTATGTTTTACACAGGTCAAGCGGTGGTCAACGAATACTCACGATTGCATA	TCCATTCATTTATGTTTAACACAGGTCAAGCGGTGGTCAACGAATACTCACGATTGCATA	False	0	0	1	9	0.015317584587105998	TCCATTCATTTATGTTTAACACAGGTCACGCGGTGGTCAACGAATACTCACGATTGCATA	TCCATTCATTTATGTTTAACACAGGTCAAGCGGTGGTCAACGAATACTCACGATTGCATA	False	0	0	1	9	0.01577563540753725	TCCATTCATTTATGTTTAACACAGGTCAAGCGGTGGTCAACGAATACACACGATTGCATA	TCCATTCATTTATGTTTAACACAGGTCAAGCGGTGGTCAACGAATACTCACGATTGCATA	False	0	0	1	9	0.015508952111802313	TCCATTCATTTATGTTTAACACAGGTCAAGCGGTGGTCAACGGATACTCACGATTGCATA	TCCATTCATTTATGTTTAACACAGGTCAAGCGGTGGTCAACGAATACTCACGATTGCATA	False	0	0	1	7	0.013884481117105678	TCCATTCATTTATGTTTAACACAGATCAAGCGGTGGTCAACGAATACTCACGATTGCATA	TCCATTCATTTATGTTTAACACAGGTCAAGCGGTGGTCAACGAATACTCACGATTGCATA	False	0	0	1	8	0.014398588938284046	TCCATTCATTTATGTTTAACACAGGTCAAGCGGTGGTCGACGAATACTCACGATTGCATA	TCCATTCATTTATGTTTAACACAGGTCAAGCGGTGGTCAACGAATACTCACGATTGCATA	False	0	0	1	11	0.01711795829442888	TCCATTCATTTATGTTAAACACAGGTCAAGCGGTGGTCAACGAATACTCACGATTGCATA	TCCATTCATTTATGTTTAACACAGGTCAAGCGGTGGTCAACGAATACTCACGATTGCATA
TCCATTCATTTATGTTTAACACAGGTCAAGCGGTGGTCAACGAATACTCACGATTGCATG	TCCATTCATTTATGTTTAACACAGGTCAAGCGGTGGTCAACGAATACTCACGATTGCATA	True	0	0	0	9	0.015317584587105998	TCCATTCATTAATGTTTAACACAGGTCAAGCGGTGGTCAACGAATACTCACGATTGCATA	TCCATTCATTTATGTTTAACACAGGTCAAGCGGTGGTCAACGAATACTCACGATTGCATA	False	0	0	1	8	0.014022787028921999	TCCATTCATTTATGTTTAACTCAGGTCAAGCGGTGGTCAACGAATACTCACGATTGCATA	TCCATTCATTTATGTTTAACACAGGTCAAGCGGTGGTCAACGAATACTCACGATTGCATA	False	0	0	1	9	0.015508952111802313	TCCATTCATTTATGGTTAACACAGGTCAAGCGGTGGTCAACGAATACTCACGATTGCATA	TCCATTCATTTATGTTTAACACAGGTCAAGCGGTGGTCAACGAATACTCACGATTGCATA	False	0	0	1	7	0.013884481117105678	TCCATTCATT-ATGTTTAACACAGGTCAAGCGGTGGTCAACGAATACTCACGATTGCATA	TCCATTCATTTATGTTTAACACAGGTCAAGCGGTGGTCAACGAATACTCACGATTGCATA	False	1	0	0	8	0.014398588938284046	TCCATTTATTTATGTTTAACACAGGTCAAGCGGTGGTCAACGAATACTCACGATTGCATA	TCCATTCATTTATGTTTAACACAGGTCAAGCGGTGGTCAACGAATACTCACGATTGCATA	True	0	0	0	10	0.015561780267662622	TCCATTCATTTATGTTTAACACAGGTAAAGCGGTGGTCAACGAATACTCACGATTGCATA	TCCATTCATTTATGTTTAACACAGGTCAAGCGGTGGTCAACGAATACTCACGATTGCATA
TCCATTCATTTATGTTTAACACAGGTCAAGCGGTGGTCAACGAATACTCACGATCGCATA	TCCATTCATTTATGTTTAACACAGGTCAAGCGGTGGTCAACGAATACTCACGATTGCATA	True	0	0	0	8	0.01361563074409422	TCCATTCATTTATGTTTAACACAGGTCAAGCGGTGGTCAACGAATACTCACGGTTGCATA	TCCATTCATTTATGTTTAACACAGGTCAAGCGGTGGTCAACGAATACTCACGATTGCATA	True	0	0	0	8	0.014022787028921999	TCCATTCATTTAAGTTTAACACAGGTCAAGCGGTGGTCAACGAATACTCACGATTGCATA	TCCATTCATTTATGTTTAACACAGGTCAAGCGGTGGTCAACGAATACTCACGATTGCATA	False	0	0	1	9	0.015508952111802313	TCCATTCATTTATGTTTAACACTGGTCAAGCGGTGGTCAACGAATACTCACGATTGCATA	TCCATTCATTTATGTTTAACACAGGTCAAGCGGTGGTCAACGAATACTCACGATTGCATA	False	0	0	1	6	0.011900983814662012	TCCATTCATTTATGTTTAACACAGGTCAAGCGGTGGTCAACGAATGCTCACGATTGCATA	TCCATTCATTTATGTTTAACACAGGTCAAGCGGTGGTCAACGAATACTCACGATTGCATA	False	0	0	1	8	0.014398588938284046	TCCATTCATTTATATTTAACACAGGTCAAGCGGTGGTCAACGAATACTCACGATTGCATA	TCCATTCATTTATGTTTAACACAGGTCAAGCGGTGGTCAACGAATACTCACGATTGCATA	False	0	0	1	10	0.015561780267662622	TCCATTCATTTATGTTTAACACAGGTTAAGCGGTGGTCAACGAATACTCACGATTGCATA	TCCATTCATTTATGTTTAACACAGGTCAAGCGGTGGTCAACGAATACTCACGATTGCATA
TCCATTCATTTATGTTTAACACAGGTCAAGCGGTGGTCAACGAATACTCACGATTGCGTA	TCCATTCATTTATGTTTAACACAGGTCAAGCGGTGGTCAACGAATACTCACGATTGCATA	True	0	0	0	8	0.01361563074409422	TACATTCATTTATGTTTAACACAGGTCAAGCGGTGGTCAACGAATACTCACGATTGCATA	TCCATTCATTTATGTTTAACACAGGTCAAGCGGTGGTCAACGAATACTCACGATTGCATA	True	0	0	0	7	0.012269938650306749	TCCATTCATTTATGTATAACACAGGTCAAGCGGTGGTCAACGAATACTCACGATTGCATA	TCCATTCATTTATGTTTAACACAGGTCAAGCGGTGGTCAACGAATACTCACGATTGCATA	False	0	0	1	8	0.013785735210490946	TCCATTCATTTATGTTTAGCACAGGTCAAGCGGTGGTCAACGAATACTCACGATTGCATA	TCCATTCATTTATGTTTAACACAGGTCAAGCGGTGGTCAACGAATACTCACGATTGCATA	False	0	0	1	6	0.011900983814662012	TCCATTCATTTATGTTTAACACAGGTCAAGCGGTGGTCAACGAATACACACGATTGCATA	TCCATTCATTTATGTTTAACACAGGTCAAGCGGTGGTCAACGAATACTCACGATTGCATA	False	0	0	1	7	0.012598765320998543	TCCATTCATCTATGTTTAACACAGGTCAAGCGGTGGTCAACGAATACTCACGATTGCATA	TCCATTCATTTATGTTTAACACAGGTCAAGCGGTGGTCAACGAATACTCACGATTGCATA	True	0	0	0	10	0.015561780267662619	TCCATTCATTTATGTTTAACACAGGTCAAGCGGTGGTCAACGAATACTCACGATCGCATA	TCCATTCATTTATGTTTAACACAGGTCAAGCGGTGGTCAACGAATACTCACGATTGCATA
TCCATTCATTTATGTTTAACACAGGTCAAGCAGTGGTCAACGAATACTCACGATTGCATA	TCCATTCATTTATGTTTAACACAGGTCAAGCGGTGGTCAACGAATACTCACGATTGCATA	False	0	0	1	7	0.011913676901082443	TCCATTCATTTATGTTTAACACAGGTCAAGCGGTGGTCAACGAATAATCACGATTGCATA	TCCATTCATTTATGTTTAACACAGGTCAAGCGGTGGTCAACGAATACTCACGATTGCATA	False	0	0	1	7	0.012269938650306749	TCCATTCATTTATGTTTAGCACAGGTCAAGCGGTGGTCAACGAATACTCACGATTGCATA	TCCATTCATTTATGTTTAACACAGGTCAAGCGGTGGTCAACGAATACTCACGATTGCATA	False	0	0	1	8	0.013785735210490946	TCCATTCATTTATGTTTAACAC--------CGGTGGTCAACGAATACTCACGATTGCATA	TCCATTCATTTATGTTTAACACAGGTCAAGCGGTGGTCAACGAATACTCACGATTGCATA	False	8	0	0	6	0.011900983814662012	TCCATTCATTTATGTTTAACACAGGTCAAGCGGTGGTCAACGAATACTCACGATTGCAAA	TCCATTCATTTATGTTTAACACAGGTCAAGCGGTGGTCAACGAATACTCACGATTGCATA	True	0	0	0	7	0.012598765320998542	TCCATTCATTTATGTTTAATACAGGTCAAGCGGTGGTCAACGAATACTCACGATTGCATA	TCCATTCATTTATGTTTAACACAGGTCAAGCGGTGGTCAACGAATACTCACGATTGCATA	False	0	0	1	9	0.014005602240896357	TCCATTCATTTATGGTTAACACAGGTCAAGCGGTGGTCAACGAATACTCACGATTGCATA	TCCATTCATTTATGTTTAACACAGGTCAAGCGGTGGTCAACGAATACTCACGATTGCATA
TCCATTCATTTATGTTTAACACAGGTCAAGCGGTGGTCAACGAATACACACGATTGCATA	TCCATTCATTTATGTTTAACACAGGTCAAGCGGTGGTCAACGAATACTCACGATTGCATA	False	0	0	1	7	0.011913676901082443	TCCATTTATTTATGTTTAACACAGGTCAAGCGGTGGTCAACGAATACTCACGATTGCATA	TCCATTCATTTATGTTTAACACAGGTCAAGCGGTGGTCAACGAATACTCACGATTGCATA	True	0	0	0	7	0.012269938650306749	TCCATTCATTTATGTTTATCACAGGTCAAGCGGTGGTCAACGAATACTCACGATTGCATA	TCCATTCATTTATGTTTAACACAGGTCAAGCGGTGGTCAACGAATACTCACGATTGCATA	False	0	0	1	8	0.013785735210490944	TCCATTCATTTATGTTTAACACAGGTCAAGCGGTGGTCAACGAATACACACGATTGCATA	TCCATTCATTTATGTTTAACACAGGTCAAGCGGTGGTCAACGAATACTCACGATTGCATA	False	0	0	1	6	0.011900983814662012	TCCATTCATTTATGTTTAACGCAGGTCAAGCGGTGGTCAACGAATACTCACGATTGCATA	TCCATTCATTTATGTTTAACACAGGTCAAGCGGTGGTCAACGAATACTCACGATTGCATA	False	0	0	1	7	0.012598765320998542	TCCATTCATTTATGTTTAACACAGGTCAAGCGGTGGTCAGCGAATACTCACGATTGCATA	TCCATTCATTTATGTTTAACACAGGTCAAGCGGTGGTCAACGAATACTCACGATTGCATA	False	0	0	1	9	0.014005602240896357	TCCATTCATTTATGTTTAACACAGGTCAAGCGGTGGTCAACGGATACTCACGATTGCATA	TCCATTCATTTATGTTTAACACAGGTCAAGCGGTGGTCAACGAATACTCACGATTGCATA
TCCATTCATTTATGTCTAACACAGGTCAAGCGGTGGTCAACGAATACTCACGATTGCATA	TCCATTCATTTATGTTTAACACAGGTCAAGCGGTGGTCAACGAATACTCACGATTGCATA	False	0	0	1	7	0.011913676901082443	TCCGTTCATTTATGTTTAACACAGGTCAAGCGGTGGTCAACGAATACTCACGATTGCATA	TCCATTCATTTATGTTTAACACAGGTCAAGCGGTGGTCAACGAATACTCACGATTGCATA	True	0	0	0	7	0.012269938650306749	TTCATTCATTTATGTTTAACACAGGTCAAGCGGTGGTCAACGAATACTCACGATTGCATA	TCCATTCATTTATGTTTAACACAGGTCAAGCGGTGGTCAACGAATACTCACGATTGCATA	True	0	0	0	7	0.012062518309179579	#NAME?	TCCATTCATTTATGTTTAACACAGGTCAAGCGGTGGTCAACGAATACTCACGATTGCATA	True	0	0	0	6	0.011900983814662012	TCCATTCATTTATGTTTTACACAGGTCAAGCGGTGGTCAACGAATACTCACGATTGCATA	TCCATTCATTTATGTTTAACACAGGTCAAGCGGTGGTCAACGAATACTCACGATTGCATA	False	0	0	1	7	0.012598765320998542	TCCATTCATTTATGTTTAACACAGGTCAAGCGGGGGTCAACGAATACTCACGATTGCATA	TCCATTCATTTATGTTTAACACAGGTCAAGCGGTGGTCAACGAATACTCACGATTGCATA	False	0	0	1	9	0.014005602240896357	TCCATTCATTTATGTTTTACACAGGTCAAGCGGTGGTCAACGAATACTCACGATTGCATA	TCCATTCATTTATGTTTAACACAGGTCAAGCGGTGGTCAACGAATACTCACGATTGCATA
TCCATTCATTTATGTTTAACACAGGTCAAGCGGTGGTCAACGAACACTCACGATTGCATA	TCCATTCATTTATGTTTAACACAGGTCAAGCGGTGGTCAACGAATACTCACGATTGCATA	False	0	0	1	7	0.011913676901082443	TCCATTCATTTACGTTTAACACAGGTCAAGCGGTGGTCAACGAATACTCACGATTGCATA	TCCATTCATTTATGTTTAACACAGGTCAAGCGGTGGTCAACGAATACTCACGATTGCATA	False	0	0	1	7	0.012269938650306749	TCCATTCATTTATGTTCAACACAGGTCAAGCGGTGGTCAACGAATACTCACGATTGCATA	TCCATTCATTTATGTTTAACACAGGTCAAGCGGTGGTCAACGAATACTCACGATTGCATA	False	0	0	1	7	0.012062518309179579	TCCATTCATTTATGTTTAACACATGTCAAGCGGTGGTCAACGAATACTCACGATTGCATA	TCCATTCATTTATGTTTAACACAGGTCAAGCGGTGGTCAACGAATACTCACGATTGCATA	False	0	0	1	6	0.01190098381466201	TCCATTCATTTATGTTTAACACAGGTCAAGCGGTGGTCAACGAATACTAACGATTGCATA	TCCATTCATTTATGTTTAACACAGGTCAAGCGGTGGTCAACGAATACTCACGATTGCATA	False	0	0	1	7	0.012598765320998542	TTCATTCATTTATGTTTAACACAGGTCAAGCGGTGGTCAACGAATACTCACGATTGCATA	TCCATTCATTTATGTTTAACACAGGTCAAGCGGTGGTCAACGAATACTCACGATTGCATA	True	0	0	0	9	0.014005602240896357	TCAATTCATTTATGTTTAACACAGGTCAAGCGGTGGTCAACGAATACTCACGATTGCATA	TCCATTCATTTATGTTTAACACAGGTCAAGCGGTGGTCAACGAATACTCACGATTGCATA
TCCATTCATTTATGTTTAACACAGGTCAAGCGGTGGTCAACGTATACTCACGATTGCATA	TCCATTCATTTATGTTTAACACAGGTCAAGCGGTGGTCAACGAATACTCACGATTGCATA	False	0	0	1	7	0.011913676901082443	TCCATTCATTTATGTTTAACACAGGTCAAGCGGTGGTCAACGAATACTCACGATTGCA-A	TCCATTCATTTATGTTTAACACAGGTCAAGCGGTGGTCAACGAATACTCACGATTGCATA	True	0	0	0	7	0.012269938650306749	TCCATTCATT-ATGTTTAACACAGGTCAAGCGGTGGTCAACGAATACTCACGATTGCATA	TCCATTCATTTATGTTTAACACAGGTCAAGCGGTGGTCAACGAATACTCACGATTGCATA	False	1	0	0	7	0.012062518309179577	TCCATTCATTTATGTTTGACACAGGTCAAGCGGTGGTCAACGAATACTCACGATTGCATA	TCCATTCATTTATGTTTAACACAGGTCAAGCGGTGGTCAACGAATACTCACGATTGCATA	False	0	0	1	6	0.01190098381466201	TCCATTCATTTATGTTTAATACAGGTCAAGCGGTGGTCAACGAATACTCACGATTGCATA	TCCATTCATTTATGTTTAACACAGGTCAAGCGGTGGTCAACGAATACTCACGATTGCATA	False	0	0	1	7	0.012598765320998542	TCCATTCATTTATGTTTAACACAGGACAAGCGGTGGTCAACGAATACTCACGATTGCATA	TCCATTCATTTATGTTTAACACAGGTCAAGCGGTGGTCAACGAATACTCACGATTGCATA	False	0	0	1	9	0.014005602240896357	TCCATTCATTTATGTTTAACACAGGTCAAGCGGTGGTCAACGAATACTCACGAATGCATA	TCCATTCATTTATGTTTAACACAGGTCAAGCGGTGGTCAACGAATACTCACGATTGCATA
TCCATTCATTTATGTTTAACACAGGTCATGCGGTGGTCAACGAATACTCACGATTGCATA	TCCATTCATTTATGTTTAACACAGGTCAAGCGGTGGTCAACGAATACTCACGATTGCATA	False	0	0	1	7	0.011913676901082443	TCCATTCATTTATGTTTAACACATGTCAAGCGGTGGTCAACGAATACTCACGATTGCATA	TCCATTCATTTATGTTTAACACAGGTCAAGCGGTGGTCAACGAATACTCACGATTGCATA	False	0	0	1	7	0.012269938650306749	TCCATTCATTTATGTTTAACACAGGTCAAGCGGTGGTCAACGAATACTCACGATTGCACA	TCCATTCATTTATGTTTAACACAGGTCAAGCGGTGGTCAACGAATACTCACGATTGCATA	True	0	0	0	7	0.012062518309179577	TCCATTCATTTATGTTTAACACAGGTCAAGCGGTGGTCAGCGAATACTCACGATTGCATA	TCCATTCATTTATGTTTAACACAGGTCAAGCGGTGGTCAACGAATACTCACGATTGCATA	False	0	0	1	6	0.01190098381466201	TCCATTCATTTATGTTCAACACAGGTCAAGCGGTGGTCAACGAATACTCACGATTGCATA	TCCATTCATTTATGTTTAACACAGGTCAAGCGGTGGTCAACGAATACTCACGATTGCATA	False	0	0	1	7	0.012598765320998542	TCCATTCATTTATGCTTAACACAGGTCAAGCGGTGGTCAACGAATACTCACGATTGCATA	TCCATTCATTTATGTTTAACACAGGTCAAGCGGTGGTCAACGAATACTCACGATTGCATA	False	0	0	1	9	0.014005602240896357	TCCATTCATTTATGTCTAACACAGGTCAAGCGGTGGTCAACGAATACTCACGATTGCATA	TCCATTCATTTATGTTTAACACAGGTCAAGCGGTGGTCAACGAATACTCACGATTGCATA
TCCATTCATTTATGTTTAACACAGGTTAAGCGGTGGTCAACGAATACTCACGATTGCATA	TCCATTCATTTATGTTTAACACAGGTCAAGCGGTGGTCAACGAATACTCACGATTGCATA	False	0	0	1	6	0.010211723058070667	TCCATTCATTTATGTTTAACACAGGTCAAGCGGTGGTCAACGAATTCTCACGATTGCATA	TCCATTCATTTATGTTTAACACAGGTCAAGCGGTGGTCAACGAATACTCACGATTGCATA	False	0	0	1	7	0.012269938650306749	TCCATTTATTTATGTTTAACACAGGTCAAGCGGTGGTCAACGAATACTCACGATTGCATA	TCCATTCATTTATGTTTAACACAGGTCAAGCGGTGGTCAACGAATACTCACGATTGCATA	True	0	0	0	7	0.012062518309179576	TCCATTCATTTATGTTTAACACAGGTCAAGCGGTGGTCAACGAGTACTCACGATTGCATA	TCCATTCATTTATGTTTAACACAGGTCAAGCGGTGGTCAACGAATACTCACGATTGCATA	False	0	0	1	6	0.01190098381466201	#NAME?	TCCATTCATTTATGTTTAACACAGGTCAAGCGGTGGTCAACGAATACTCACGATTGCATA	True	0	0	0	7	0.012598765320998542	TCCATTCATTTATGTTTAACACAGGTCAAGCGGTGGTCAACGAATTCTCACGATTGCATA	TCCATTCATTTATGTTTAACACAGGTCAAGCGGTGGTCAACGAATACTCACGATTGCATA	False	0	0	1	8	0.012449424214130096	TCCATTCATTTACGTTTAACACAGGTCAAGCGGTGGTCAACGAATACTCACGATTGCATA	TCCATTCATTTATGTTTAACACAGGTCAAGCGGTGGTCAACGAATACTCACGATTGCATA
TCCATTCATTTATGTTTAACACAGGTCTAGCGGTGGTCAACGAATACTCACGATTGCATA	TCCATTCATTTATGTTTAACACAGGTCAAGCGGTGGTCAACGAATACTCACGATTGCATA	False	0	0	1	6	0.010211723058070667	TCCATTCATTTATGTTTAACAAAGGTCAAGCGGTGGTCAACGAATACTCACGATTGCATA	TCCATTCATTTATGTTTAACACAGGTCAAGCGGTGGTCAACGAATACTCACGATTGCATA	False	0	0	1	7	0.012269938650306749	TCCATTCATTTATGTTAAACACAGGTCAAGCGGTGGTCAACGAATACTCACGATTGCATA	TCCATTCATTTATGTTTAACACAGGTCAAGCGGTGGTCAACGAATACTCACGATTGCATA	False	0	0	1	7	0.012062518309179576	TCCATTCATTTATGTTTTACACAGGTCAAGCGGTGGTCAACGAATACTCACGATTGCATA	TCCATTCATTTATGTTTAACACAGGTCAAGCGGTGGTCAACGAATACTCACGATTGCATA	False	0	0	1	6	0.01190098381466201	TCCATTCATTTATGTTTAACACAGGTCAAGCGGTGGTCAACGAATACTCACGATTGCATG	TCCATTCATTTATGTTTAACACAGGTCAAGCGGTGGTCAACGAATACTCACGATTGCATA	True	0	0	0	6	0.010798941703713037	TCCATTCATTTATGTTTAACACAGGTCAAACGGTGGTCAACGAATACTCACGATTGCATA	TCCATTCATTTATGTTTAACACAGGTCAAGCGGTGGTCAACGAATACTCACGATTGCATA	False	0	0	1	8	0.012449424214130096	TCCATTCATTTATGTTTAACACAGGTCAAGCGGTGGTCAACGAATACTCACGATTGCATG	TCCATTCATTTATGTTTAACACAGGTCAAGCGGTGGTCAACGAATACTCACGATTGCATA
TCCATTCATTTATGTTTGACACAGGTCAAGCGGTGGTCAACGAATACTCACGATTGCATA	TCCATTCATTTATGTTTAACACAGGTCAAGCGGTGGTCAACGAATACTCACGATTGCATA	False	0	0	1	6	0.010211723058070665	TCCATTCATTTTTGTTTAACACAGGTCAAGCGGTGGTCAACGAATACTCACGATTGCATA	TCCATTCATTTATGTTTAACACAGGTCAAGCGGTGGTCAACGAATACTCACGATTGCATA	False	0	0	1	6	0.010517090271691499	TCCATTCATTTATGTTTAACACAGGTCAAGCGGTGGACAACGAATACTCACGATTGCATA	TCCATTCATTTATGTTTAACACAGGTCAAGCGGTGGTCAACGAATACTCACGATTGCATA	False	0	0	1	6	0.01033930140786821	TCCATTCATTTACGTTTAACACAGGTCAAGCGGTGGTCAACGAATACTCACGATTGCATA	TCCATTCATTTATGTTTAACACAGGTCAAGCGGTGGTCAACGAATACTCACGATTGCATA	False	0	0	1	6	0.01190098381466201	TCCATTCATTTATGTCTAACACAGGTCAAGCGGTGGTCAACGAATACTCACGATTGCATA	TCCATTCATTTATGTTTAACACAGGTCAAGCGGTGGTCAACGAATACTCACGATTGCATA	False	0	0	1	6	0.010798941703713037	TCCATTCATTTATGTTTAACACAAGTCAAGCGGTGGTCAACGAATACTCACGATTGCATA	TCCATTCATTTATGTTTAACACAGGTCAAGCGGTGGTCAACGAATACTCACGATTGCATA	False	0	0	1	8	0.012449424214130096	TCCATTCATTTATGTTTAACACAGGTCAAGCGGTGGTCAACGAATGCTCACGATTGCATA	TCCATTCATTTATGTTTAACACAGGTCAAGCGGTGGTCAACGAATACTCACGATTGCATA
TCCATTCATTTATGTTTAACACAGGTCAAGCGGTGGTCAACGAATACTCACGATTTCATA	TCCATTCATTTATGTTTAACACAGGTCAAGCGGTGGTCAACGAATACTCACGATTGCATA	True	0	0	0	6	0.010211723058070665	TCCATTCATTTATGTTTAACACAGGTCAAACGGTGGTCAACGAATACTCACGATTGCATA	TCCATTCATTTATGTTTAACACAGGTCAAGCGGTGGTCAACGAATACTCACGATTGCATA	False	0	0	1	6	0.010517090271691499	TCCATTCATTTATGTTTAACACAGGGCAAGCGGTGGTCAACGAATACTCACGATTGCATA	TCCATTCATTTATGTTTAACACAGGTCAAGCGGTGGTCAACGAATACTCACGATTGCATA	False	0	0	1	6	0.01033930140786821	TCCATTCATTTATGTTTAACACAGGTCAAGCGGTGGTCAACGAATTCTCACGATTGCATA	TCCATTCATTTATGTTTAACACAGGTCAAGCGGTGGTCAACGAATACTCACGATTGCATA	False	0	0	1	6	0.01190098381466201	TCCATTCATTTATGTTTAACACAGGTCAAGCGGTGGTCAACGAATACTCACGATTGCACA	TCCATTCATTTATGTTTAACACAGGTCAAGCGGTGGTCAACGAATACTCACGATTGCATA	True	0	0	0	6	0.010798941703713037	TCCATTCTTTTATGTTTAACACAGGTCAAGCGGTGGTCAACGAATACTCACGATTGCATA	TCCATTCATTTATGTTTAACACAGGTCAAGCGGTGGTCAACGAATACTCACGATTGCATA	True	0	0	0	8	0.012449424214130096	TCCATTCATCTATGTTTAACACAGGTCAAGCGGTGGTCAACGAATACTCACGATTGCATA	TCCATTCATTTATGTTTAACACAGGTCAAGCGGTGGTCAACGAATACTCACGATTGCATA
TCCATTCATTTATGTTTAACACCGGTCAAGCGGTGGTCAACGAATACTCACGATTGCATA	TCCATTCATTTATGTTTAACACAGGTCAAGCGGTGGTCAACGAATACTCACGATTGCATA	False	0	0	1	6	0.010211723058070665	TCCTTTCATTTATGTTTAACACAGGTCAAGCGGTGGTCAACGAATACTCACGATTGCATA	TCCATTCATTTATGTTTAACACAGGTCAAGCGGTGGTCAACGAATACTCACGATTGCATA	True	0	0	0	6	0.010517090271691499	TCTATTCATTTATGTTTAACACAGGTCAAGCGGTGGTCAACGAATACTCACGATTGCATA	TCCATTCATTTATGTTTAACACAGGTCAAGCGGTGGTCAACGAATACTCACGATTGCATA	True	0	0	0	6	0.010339301407868208	TCCATTCATTTATGTTAAACACAGGTCAAGCGGTGGTCAACGAATACTCACGATTGCATA	TCCATTCATTTATGTTTAACACAGGTCAAGCGGTGGTCAACGAATACTCACGATTGCATA	False	0	0	1	6	0.01190098381466201	TCCATTCATTTATGTTTAACACAGGTCAAGCGGTGGTCAACGAATACTCAAGATTGCATA	TCCATTCATTTATGTTTAACACAGGTCAAGCGGTGGTCAACGAATACTCACGATTGCATA	True	0	0	0	6	0.010798941703713035	TCCATTCATTTATGTTTAACACAGGGCAAGCGGTGGTCAACGAATACTCACGATTGCATA	TCCATTCATTTATGTTTAACACAGGTCAAGCGGTGGTCAACGAATACTCACGATTGCATA	False	0	0	1	8	0.012449424214130096	TCCATTCATTTATGTTTAACACAGGTCAAGCGGTGGTCAACGATTACTCACGATTGCATA	TCCATTCATTTATGTTTAACACAGGTCAAGCGGTGGTCAACGAATACTCACGATTGCATA
TCCATTCATTTATGTTTAACACAGGTCAAGCGGTGGTCAACTAATACTCACGATTGCATA	TCCATTCATTTATGTTTAACACAGGTCAAGCGGTGGTCAACGAATACTCACGATTGCATA	False	0	0	1	6	0.010211723058070665	TCCATTCATTTATGTCTAACACAGGTCAAGCGGTGGTCAACGAATACTCACGATTGCATA	TCCATTCATTTATGTTTAACACAGGTCAAGCGGTGGTCAACGAATACTCACGATTGCATA	False	0	0	1	6	0.010517090271691499	TCCATTCATTTATGTTTAACCCAGGTCAAGCGGTGGTCAACGAATACTCACGATTGCATA	TCCATTCATTTATGTTTAACACAGGTCAAGCGGTGGTCAACGAATACTCACGATTGCATA	False	0	0	1	6	0.010339301407868208	TCCATTCATTTATGTTTAACACAGGTCAAACGGTGGTCAACGAATACTCACGATTGCATA	TCCATTCATTTATGTTTAACACAGGTCAAGCGGTGGTCAACGAATACTCACGATTGCATA	False	0	0	1	6	0.01190098381466201	TCCATTCATTTATGTTTAACACAGGTCAAGCGGTGGTCAACGAATACTCACGACTGCATA	TCCATTCATTTATGTTTAACACAGGTCAAGCGGTGGTCAACGAATACTCACGATTGCATA	True	0	0	0	6	0.010798941703713035	TCCATTCATTTATGTTTATCACAGGTCAAGCGGTGGTCAACGAATACTCACGATTGCATA	TCCATTCATTTATGTTTAACACAGGTCAAGCGGTGGTCAACGAATACTCACGATTGCATA	False	0	0	1	8	0.012449424214130096	TCCATTCATTTATGTTTAACACAGGTCAAGCGGTTGTCAACGAATACTCACGATTGCATA	TCCATTCATTTATGTTTAACACAGGTCAAGCGGTGGTCAACGAATACTCACGATTGCATA
TCCATTCATTTATGTTTAACAAAGGTCAAGCGGTGGTCAACGAATACTCACGATTGCATA	TCCATTCATTTATGTTTAACACAGGTCAAGCGGTGGTCAACGAATACTCACGATTGCATA	False	0	0	1	6	0.010211723058070665	TCCATTCATTTATGTTTAACACAGGGCAAGCGGTGGTCAACGAATACTCACGATTGCATA	TCCATTCATTTATGTTTAACACAGGTCAAGCGGTGGTCAACGAATACTCACGATTGCATA	False	0	0	1	6	0.010517090271691499	TCCATTCATTTATGTTTAACACAGGTCAAGCGGTGGTCAACGAACACTCACGATTGCATA	TCCATTCATTTATGTTTAACACAGGTCAAGCGGTGGTCAACGAATACTCACGATTGCATA	False	0	0	1	6	0.010339301407868208									TCCATTCATTTATGCTTAACACAGGTCAAGCGGTGGTCAACGAATACTCACGATTGCATA	TCCATTCATTTATGTTTAACACAGGTCAAGCGGTGGTCAACGAATACTCACGATTGCATA	False	0	0	1	6	0.010798941703713035	TCCATTCATTTATGTTTAACACAGGTCACGCGGTGGTCAACGAATACTCACGATTGCATA	TCCATTCATTTATGTTTAACACAGGTCAAGCGGTGGTCAACGAATACTCACGATTGCATA	False	0	0	1	7	0.010893246187363835	TCCATTCATTTATGTTTACCACAGGTCAAGCGGTGGTCAACGAATACTCACGATTGCATA	TCCATTCATTTATGTTTAACACAGGTCAAGCGGTGGTCAACGAATACTCACGATTGCATA
TCCATTCATTTATGTTTAACACATGTCAAGCGGTGGTCAACGAATACTCACGATTGCATA	TCCATTCATTTATGTTTAACACAGGTCAAGCGGTGGTCAACGAATACTCACGATTGCATA	False	0	0	1	6	0.010211723058070665	TCCATTCACTTATGTTTAACACAGGTCAAGCGGTGGTCAACGAATACTCACGATTGCATA	TCCATTCATTTATGTTTAACACAGGTCAAGCGGTGGTCAACGAATACTCACGATTGCATA	True	0	0	0	6	0.010517090271691499	TCCATTCATTTATGTT--------------CGGTGGTCAACGAATACTCACGATTGCATA	TCCATTCATTTATGTTTAACACAGGTCAAGCGGTGGTCAACGAATACTCACGATTGCATA	False	14	0	0	6	0.010339301407868208									TCCATTCATTTATGTTTAACACAGGTCAAGCGTTGGTCAACGAATACTCACGATTGCATA	TCCATTCATTTATGTTTAACACAGGTCAAGCGGTGGTCAACGAATACTCACGATTGCATA	False	0	0	1	6	0.010798941703713035	TCCATTCATTAATGTTTAACACAGGTCAAGCGGTGGTCAACGAATACTCACGATTGCATA	TCCATTCATTTATGTTTAACACAGGTCAAGCGGTGGTCAACGAATACTCACGATTGCATA	False	0	0	1	7	0.010893246187363835	TCCATTCATTTATGTTTAACACAGGTCAAGCGGTGGTCAACGAATACTCACGATTGAATA	TCCATTCATTTATGTTTAACACAGGTCAAGCGGTGGTCAACGAATACTCACGATTGCATA
TCCATTCATTTATGTTAAACACAGGTCAAGCGGTGGTCAACGAATACTCACGATTGCATA	TCCATTCATTTATGTTTAACACAGGTCAAGCGGTGGTCAACGAATACTCACGATTGCATA	False	0	0	1	6	0.010211723058070665	TCCATTCATTTATGTT-AACACAGGTCAAGCGGTGGTCAACGAATACTCACGATTGCATA	TCCATTCATTTATGTTTAACACAGGTCAAGCGGTGGTCAACGAATACTCACGATTGCATA	False	1	0	0	6	0.010517090271691499	TCCATTCATTTATGATTAACACAGGTCAAGCGGTGGTCAACGAATACTCACGATTGCATA	TCCATTCATTTATGTTTAACACAGGTCAAGCGGTGGTCAACGAATACTCACGATTGCATA	False	0	0	1	6	0.010339301407868208									TCCATTCATTTATGTTTAACAC---------GGTGGTCAACGAATACTCACGATTGCATA	TCCATTCATTTATGTTTAACACAGGTCAAGCGGTGGTCAACGAATACTCACGATTGCATA	False	9	0	0	6	0.010798941703713035	TCAATTCATTTATGTTTAACACAGGTCAAGCGGTGGTCAACGAATACTCACGATTGCATA	TCCATTCATTTATGTTTAACACAGGTCAAGCGGTGGTCAACGAATACTCACGATTGCATA	True	0	0	0	7	0.010893246187363835	TCCACTCATTTATGTTTAACACAGGTCAAGCGGTGGTCAACGAATACTCACGATTGCATA	TCCATTCATTTATGTTTAACACAGGTCAAGCGGTGGTCAACGAATACTCACGATTGCATA
TCCATTCATTTATGATTAACACAGGTCAAGCGGTGGTCAACGAATACTCACGATTGCATA	TCCATTCATTTATGTTTAACACAGGTCAAGCGGTGGTCAACGAATACTCACGATTGCATA	False	0	0	1	6	0.010211723058070665									TCCATTCATTTATGTTTAACACAGGTCAA-CGGTGGTCAACGAATACTCACGATTGCATA	TCCATTCATTTATGTTTAACACAGGTCAAGCGGTGGTCAACGAATACTCACGATTGCATA	False	1	0	0	6	0.010339301407868208									TCCATTCATTTATGTTTAACACAGGTCA--CGGTGGTCAACGAATACTCACGATTGCATA	TCCATTCATTTATGTTTAACACAGGTCAAGCGGTGGTCAACGAATACTCACGATTGCATA	False	2	0	0	6	0.010798941703713035	TCCATTCATTTATGTTTAACACAGGTCAAGCGGTGGTCAACGACTACTCACGATTGCATA	TCCATTCATTTATGTTTAACACAGGTCAAGCGGTGGTCAACGAATACTCACGATTGCATA	False	0	0	1	7	0.010893246187363835	TACATTCATTTATGTTTAACACAGGTCAAGCGGTGGTCAACGAATACTCACGATTGCATA	TCCATTCATTTATGTTTAACACAGGTCAAGCGGTGGTCAACGAATACTCACGATTGCATA
																TCCATTCATTTATGTTTAAAACAGGTCAAGCGGTGGTCAACGAATACTCACGATTGCATA	TCCATTCATTTATGTTTAACACAGGTCAAGCGGTGGTCAACGAATACTCACGATTGCATA	False	0	0	1	6	0.010339301407868208																	TCCATTCATTTATGTTTAACACAGGTCAAGCGGTGGTCAACGAATACTCACGATTGGATA	TCCATTCATTTATGTTTAACACAGGTCAAGCGGTGGTCAACGAATACTCACGATTGCATA	True	0	0	0	7	0.010893246187363835	TCCATTCATTTATGTTTAACACAGGGCAAGCGGTGGTCAACGAATACTCACGATTGCATA	TCCATTCATTTATGTTTAACACAGGTCAAGCGGTGGTCAACGAATACTCACGATTGCATA
																																								TCCATTCATTTATGTTTAACACAGGTCAAGCGGTGGTCAACGAATACTCAAGATTGCATA	TCCATTCATTTATGTTTAACACAGGTCAAGCGGTGGTCAACGAATACTCACGATTGCATA	True	0	0	0	7	0.010893246187363835	TCCATTCATTTATGTTTAACACAGGTCAAGCGGTGGTCAACGAATACTCACGTTTGCATA	TCCATTCATTTATGTTTAACACAGGTCAAGCGGTGGTCAACGAATACTCACGATTGCATA
																																								TCGATTCATTTATGTTTAACACAGGTCAAGCGGTGGTCAACGAATACTCACGATTGCATA	TCCATTCATTTATGTTTAACACAGGTCAAGCGGTGGTCAACGAATACTCACGATTGCATA	True	0	0	0	7	0.010893246187363835	TCCATTCATTTATGTTTAACACAGGTCAAGCGGTGGTCAACGAATACTCACGATAGCATA	TCCATTCATTTATGTTTAACACAGGTCAAGCGGTGGTCAACGAATACTCACGATTGCATA
																																																TCCATTCATTTTTGTTTAACACAGGTCAAGCGGTGGTCAACGAATACTCACGATTGCATA	TCCATTCATTTATGTTTAACACAGGTCAAGCGGTGGTCAACGAATACTCACGATTGCATA
																																																TCCATTTATTTATGTTTAACACAGGTCAAGCGGTGGTCAACGAATACTCACGATTGCATA	TCCATTCATTTATGTTTAACACAGGTCAAGCGGTGGTCAACGAATACTCACGATTGCATA
[truncated: 134 more columns]

## Sheet: Suppl. Fig. 1B
SUPPLEMENTARY FIGURE 1B
Ag(QFS)1+/-; (Vasa:A4)2+/- females									Ag(QFS)1+/-; (Vasa:A4)2+/- males
Cup no	Total larvae	RFP-GFP-	RFP+	GFP+	RFP+GFP+	RFP rate	GFP rate		Cup no	Total larvae	RFP-GFP-	RFP+	GFP+	RFP+GFP+	RFP rate	GFP rate
1	31	1	13	11	6	0.612903	0.548387		1	74	3	37	32	2	0.527027	0.459459
2	48	0	22	17	9	0.645833	0.541667		2	31	3	18	7	3	0.677419	0.322581
3	3	0	1	2	0	0.333333	0.666667		3	107	2	61	36	8	0.64486	0.411215
4	95	23	23	21	28	0.536842	0.515789		4	26	3	5	3	15	0.769231	0.692308
5	82	2	36	42	2	0.463415	0.536585		5	67	13	21	10	23	0.656716	0.492537
6	95	20	14	33	28	0.442105	0.642105		6	118	19	34	32	33	0.567797	0.550847
7	87	0	40	40	7	0.54023	0.54023		7	74	13	25	16	20	0.608108	0.486486
8	121	1	57	38	25	0.677686	0.520661		8	116	0	67	48	1	0.586207	0.422414
9	65	18	17	9	21	0.584615	0.461538		9	32	0	0	32	0	0	1
10	65	10	17	20	18	0.538462	0.584615		10	40	0	0	40	0	0	1
11	49	15	19	4	11	0.612245	0.306122		11	28	0	0	28	0	0	1
12	33	7	11	10	5	0.484848	0.454545		12	99	6	50	34	9	0.59596	0.434343
13	79	14	21	21	23	0.556962	0.556962		13	144	3	60	68	13	0.506944	0.5625
14	106	31	28	22	25	0.5	0.443396
15	66	17	14	14	21	0.530303	0.530303
16	92	0	51	38	3	0.586957	0.445652

## Sheet: Suppl. Fig.2 A, B & C
SUPPLEMENTARY FIGURE 2A																					SUPPLEMENTARY FIGURE 2B
G3 Wild-Type				Ag(Vasa:A4)2+/+ females				Ag(Vasa:A4)2+/- females				Ag(Vasa:A4)2+/+ males				Ag(Vasa:A4)2+/- males					Wild-Type				Ag(Vasa:A4)2+/- ; Ag(QFS)1+/- females										Ag(Vasa:A4)2+/- ; Ag(QFS)1+/- males										Ag(QFS)1+/- females
Cup No	Egg count	Larvae (total)	Hatching Rate	Cup No	Egg count	Larvae (total)	Hatching Rate	Cup No	Egg count	Larvae (total)	Hatching Rate	Cup No	Egg count	Larvae (total)	Hatching Rate	Cup No	Egg count	Larvae (total)	Hatching Rate		Cup No	Egg count	Larvae (total)	Hatching Rate	Cup No	Egg count	Larvae (total)	Hatching Rate	RFP+	GFP+	RFP+/GFP+	RFP-/GFP-	total RFP+ %	total GFP+ %	Cup No	Egg count	Larvae (total)	Hatching Rate	RFP+	GFP+	RFP+/GFP+	RFP-/GFP-	total RFP+ %	total GFP+ %	Cup No	Egg count	Larvae (total)	Hatching Rate	RFP+
1	180	135	0.75	1	110	96	0.872727	1	89	0		1	197	192	0.974619	1	139	137	0.985612		1	99	97	0.979798	1	158	149	0.943038	20	23	7	0	54	60	1	97	88	0.907216	22	21	6	0	57.1429	55.102	1	172	35	0.203488	33
2	74	60	0.810811	2	0	0		2	43	15	0.348837	2	97	81	0.835052	2	95	87	0.915789		2	3	1	0.333333	2	88	78	0.886364	29	9	12	0	82	42	2	138	135	0.978261	25	22	1	1	53.0612	46.9388	2	48	21	0.4375	11
3	0	0		3	176	167	0.948864	3	109	106	0.972477	3	125	93	0.744	3	88	83	0.943182		3	54	43	0.796296	3	74	69	0.932432	19	31	0	0	38	62	3	132	130	0.984848	21	24	3	1	48.9796	55.102	3	0	0
4	115	115	1	4	17	16	0.941176	4	76	59	0.776316	4	156	4	0.025641	4	150	147	0.98		4	148	129	0.871622	4	115	69	0.6	30	16	3	1	66	38	4	108	104	0.962963	22	23	3	2	50	52	4	0	0
5	106	102	0.962264	5	120	120	1	5	129	110	0.852713	5	0	0		5	2	0			5	107	91	0.850467	5	45	42	0.933333	25	13	3	0	68.2927	39.0244	5	115	108	0.93913	24	24	2	0	52	52
6	83	1	0.0120482	6	63	57	0.904762	6	158	152	0.962025	6	131	117	0.89313	6	68	66	0.970588		6	118	108	0.915254	6	61	4	0.0655738	1	1	2	0	75	75	6	156	130	0.833333	27	23	0	0	54	46
7	137	131	0.956204	7	173	162	0.936416	7	126	117	0.928571	7	187	181	0.967914	7	154	141	0.915584		7	135	95	0.703704	7	159	128	0.805031	28	18	4	0	64	44	7	127	126	0.992126	21	26	2	0	46.9388	57.1429
8	80	79	0.9875	8	126	119	0.944444	8	156	152	0.974359	8	0	0		8	108	105	0.972222		8	167	167	1	8	128	118	0.921875	17	24	6	2	46.9388	61.2245	8	145	126	0.868966	17	29	1	2	36.7347	61.2245
9	135	128	0.948148	9	154	152	0.987013	9	140	140	1	9	116	111	0.956897	9	146	137	0.938356		9	112	105	0.9375	9	97	26	0.268041	14	8	4	0	69.2308	46.1538	9	150	148	0.986667	20	23	3	3	46.9388	53.0612
10	40	12	0.3	10	98	85	0.867347	10	129	123	0.953488	10	188	165	0.87766	10	116	110	0.948276		10	55	29	0.527273	10	56	18	0.321429	2	6	1	0	33.3333	77.7778	10	57	46	0.807018	15	25	1	0	39.0244	63.4146
11	134	131	0.977612	11	108	103	0.953704	11	137	131	0.956204	11	145	130	0.896552	11	56	51	0.910714		11	7	4	0.571429	11	150	96	0.64	24	23	3	0	54	52	11	110	101	0.918182	17	28	3	2	40	62
12	132	128	0.969697	12	155	145	0.935484	12	89	89	1	12	155	132	0.851613	12	50	0			12	180	180	1	12	119	69	0.579832	22	15	10	0	68.0851	53.1915	12	108	108	1	20	28	0	2	40	56
13	123	118	0.95935	13	131	119	0.908397	13	18	12	0.666667	13	208	193	0.927885	13	84	78	0.928571		13	164	124	0.756098	13	111	104	0.936937	13	15	21	0	69.3878	73.4694	13	83	65	0.783133	22	23	5	0	54	56
14	84	77	0.916667	14	165	157	0.951515	14	160	157	0.98125	14	181	169	0.933702	14	96	89	0.927083		14	114	100	0.877193	14	0	0		n/a	n/a	n/a	n/a			14	145	145	1	25	18	2	1	58.6957	43.4783
15	105	89	0.847619	15	164	157	0.957317	15	160	152	0.95	15	173	161	0.930636	15	113	113	1		15	133	133	1	15	0	0		n/a	n/a	n/a	n/a			15	144	138	0.958333	26	24	1	0	52.9412	49.0196
16	51	49	0.960784	16	99	89	0.89899	16	137	137	1	16	196	164	0.836735	16	119	79	0.663866		16	190	164	0.863158	16	0	0		n/a	n/a	n/a	n/a			16	109	96	0.880734	21	6	23	0	88	58
17	147	128	0.870748	17	126	121	0.960317	17	86	83	0.965116	17	116	87	0.75	17	94	78	0.829787		17	130	120	0.923077	17	0	0		n/a	n/a	n/a	n/a			17	64	63	0.984375	23	25	1	1	48	52
18	117	0	0	18	154	151	0.980519	18	143	129	0.902098	18	120	120	1	18	140	125	0.892857		18	115	114	0.991304	18	0	0		n/a	n/a	n/a	n/a			18	82	65	0.792683	25	20	1	4	52	42
19	154	89	0.577922	19	95	84	0.884211	19	166	139	0.837349	19	73	73	1	19	94	57	0.606383		19	79	79	1	19	0	0		n/a	n/a	n/a	n/a			19	119	80	0.672269	27	23	0	0	54	46
20	185	174	0.940541					20	94	74	0.787234					20	202	201	0.99505		20	149	147	0.986577	20	0	0		n/a	n/a	n/a	n/a			20	79	64	0.810127	27	16	7	0	68	46
21	76	76	1					21	188	133	0.707447					21	157	155	0.987261		21	133	131	0.984962	21	0	0		n/a	n/a	n/a	n/a			21	152	134	0.881579	30	11	8	1	76	38
22	119	119	1					22	117	104	0.888889					22	177	166	0.937853		22	127	126	0.992126	22	0	0		n/a	n/a	n/a	n/a			22	104	102	0.980769	21	28	0	1	42	56
23	101	101	1					23	152	99	0.651316					23	170	163	0.958824		23	101	92	0.910891	23	0	0		n/a	n/a	n/a	n/a			23	133	128	0.962406	25	25	0	0	50	50
								24	166	129	0.777108					24	189	184	0.973545		24	165	154	0.933333	24	0	0		n/a	n/a	n/a	n/a			24	147	125	0.85034	17	25	7	1	48	64
								25	205	205	1					25	158	148	0.936709		25	136	130	0.955882											25	133	133	1	30	29	0	0	50.8475	49.1525
								26	113	111	0.982301					26	175	167	0.954286		26	53	52	0.981132											26	102	63	0.617647	23	24	0	1	47.9167	50
								27	147	145	0.986395					27	67	40	0.597015		27	163	163	1											27	66	64	0.969697	26	7	16	1	84	46
								28	134	130	0.970149					28	136	127	0.933824		28	140	140	1											28	74	73	0.986486	30	13	1	6	62	28
								29	129	120	0.930233										29	166	165	0.993976											29	185	147	0.794595	24	23	3	0	54	52
								30	145	142	0.97931										30	173	164	0.947977											30	108	106	0.981481	24	20	3	2	55.102	46.9388
								31	25	17	0.68										31	142	135	0.950704											31	111	103	0.927928	18	31	0	0	36.7347	63.2653
								32	135	120	0.888889										32	147	65	0.442177											32	149	133	0.892617	22	23	4	1	52	54
								33	139	108	0.776978										33	143	137	0.958042											33	102	98	0.960784	18	32	0	0	36	64
								34	75	69	0.92																								34	128	44	0.34375	22	11	11	0	75	50
								35	177	166	0.937853																								35	0	0		n/a	n/a	n/a	n/a
																																			36	0	0		n/a	n/a	n/a	n/a
																																			37	0	0		n/a	n/a	n/a	n/a
																																			38	0	0		n/a	n/a	n/a	n/a
[truncated: 13 more columns]

[truncated: 3 more sheets: Suppl. Fig. 3 & 4, Mean adult population MC, Mean adult population LC]
